# Supplementary material for: Spermidine promotes Bacillus subtilis biofilm formation by activating expression of the matrix regulator slrR
Source: J Biol Chem. 2017 May 25;292(29):12041–53. doi: 10.1074/jbc.M117.789644 (PMC5519356; doi:10.1074/jbc.M117.789644)
Supplement: Supplemental Data [file 10.1074_M117.789644_jbc.M117.789644-2.txt]

Probeset ID	p-value(SpeD-123 vs. 3610_123)	Ratio(SpeD-123 vs. 3610_123)	Fold-Change(SpeD-123 vs. 3610_123)	Fold-Change(SpeD-123 vs. 3610_123) (Description)	012171_(Bsubtilis)_3610-5.CEL.pimg	012171_(Bsubtilis)_3610-6.CEL.pimg	012171_(Bsubtilis)_SpeD-1.CEL.pimg	012171_(Bsubtilis)_SpeD-2.CEL.pimg	012171_(Bsubtilis)_SpeD-3.CEL.pimg	012171_(Bsubtilis)_SpeD-4.CEL.pimg	012171_(Bsubtilis)_SpeD-5.CEL.pimg	012171_(Bsubtilis)_SpeD-6.CEL.pimg	012171_1_(Bsubtilis)_3610-1.CEL.pimg	012171_1_(Bsubtilis)_3610-2.CEL.pimg	012171_1_(Bsubtilis)_3610-3.CEL.pimg	012171_1_(Bsubtilis)_3610-4.CEL.pimg	Annotation Date	Annotation Description	Annotation Notes	Annotation Transcript Cluster	Gene Ontology Biological Process	Gene Ontology Cellular Component	Gene Ontology Molecular Function	Gene Symbol	Gene Title	GeneChip Array	Probe Set ID	Representative Public ID	Sequence Source	Sequence Type	Species Scientific Name	Target Description	Transcript Assignments	Transcript ID(Array Design)
BG13832/ytcF_at	2.07E-10	0.0113457	-88.1388	SpeD-123 down vs 3610_123	1357.63	1254.92	22.9041	15.3115	19.379	18.1531	13.9576	15.4346	1809.12	1748.78	1470.81	1129.97	23-Oct-13	This probe set was annotated using the Matching Probes based pipeline to a GenBank iden	50812173 // ncbi_bacterial // 20 // Negative Strand Matching Probes	936773(20)	---	---	---	---	---	Affymetrix Bsubtilis Genome Array	BG13832/ytcF_at	BG13832/ytcF	Affymetrix Proprietary Database	Exemplar sequence	Bacillus subtilis	B. subtilis /GEN=ytcF /DB_XREF=gi:16077068 /DB_XREF=gb:NC_000964 /NOTE=CDS correspondin	936773 // gi|936773|ref|NC_000964.2|NC_000964.2(GI:50812173):2965453-2965839(-) Bacillu	BG13832/ytcF
BG14137/yvqH_at	2.53E-05	0.203487	-4.91433	SpeD-123 down vs 3610_123	5352.13	5257.34	565.515	805.299	571.419	685.723	565.494	646.223	4073.29	3561.28	2129.1	3802.1	23-Oct-13	This probe set was annotated using the Matching Probes based pipeline to a GenBank iden	50812173 // ncbi_bacterial // 20 // Negative Strand Matching Probes	938585(20)	---	---	---	---	---	Affymetrix Bsubtilis Genome Array	BG14137/yvqH_at	BG14137/yvqH	Affymetrix Proprietary Database	Exemplar sequence	Bacillus subtilis	B. subtilis /GEN=yvqH /DB_XREF=gi:16077068 /DB_XREF=gb:NC_000964 /NOTE=CDS correspondin	938585 // gi|938585|ref|NC_000964.2|NC_000964.2(GI:50812173):3396872-3397549(-) Bacillu	BG14137/yvqH
BG14138/yvqI_at	3.54E-05	0.219115	-4.56382	SpeD-123 down vs 3610_123	6003.13	6206.57	752.124	908.847	631.989	896.147	639.684	769.825	4195.31	4133.77	2367.9	4399.79	23-Oct-13	This probe set was annotated using the Matching Probes based pipeline to a GenBank iden	50812173 // ncbi_bacterial // 20 // Negative Strand Matching Probes	935958(20)	---	0005886 // plasma membrane // inferred from electronic annotation /// 0016020 // membra	---	---	---	Affymetrix Bsubtilis Genome Array	BG14138/yvqI_at	BG14138/yvqI	Affymetrix Proprietary Database	Exemplar sequence	Bacillus subtilis	B. subtilis /GEN=yvqI /DB_XREF=gi:16077068 /DB_XREF=gb:NC_000964 /NOTE=CDS correspondin	935958 // gi|935958|ref|NC_000964.2|NC_000964.2(GI:50812173):3397576-3397956(-) Bacillu	BG14138/yvqI
BG13257/ykoL_at	0.00268664	0.25531	-3.91681	SpeD-123 down vs 3610_123	50.5613	50.2525	31.4539	25.1748	55.8659	30.3296	16.8664	21.0969	180.241	198.962	74.1242	76.4687	23-Oct-13	This probe set was annotated using the Matching Probes based pipeline to a GenBank iden	---	939391(20),50812173(20)	0006950 // response to stress // inferred from electronic annotation	---	---	---	---	Affymetrix Bsubtilis Genome Array	BG13257/ykoL_at	BG13257/ykoL	Affymetrix Proprietary Database	Exemplar sequence	Bacillus subtilis	B. subtilis /GEN=ykoL /DB_XREF=gi:16077068 /DB_XREF=gb:NC_000964 /NOTE=CDS correspondin	939391 // gi|939391|ref|NC_000964.2|NC_000964.2(GI:50812173):1397488-1397672(+) Bacillu	BG13257/ykoL
BG11095/nasC_at	0.00248918	0.257738	-3.87991	SpeD-123 down vs 3610_123	3544.18	3452.56	445.052	1204.38	1397.79	1936.58	827.963	1324.19	3915.69	3627.49	3080.81	3840.89	23-Oct-13	This probe set was annotated using the Matching Probes based pipeline to a GenBank iden	50812173 // ncbi_bacterial // 20 // Negative Strand Matching Probes	938321(20)	---	---	---	---	---	Affymetrix Bsubtilis Genome Array	BG11095/nasC_at	BG11095/nasC	Affymetrix Proprietary Database	Exemplar sequence	Bacillus subtilis	B. subtilis /GEN=nasC /DB_XREF=gi:16077068 /DB_XREF=gb:NC_000964 /NOTE=CDS correspondin	938321 // gi|938321|ref|NC_000964.2|NC_000964.2(GI:50812173):357863-359995(-) Bacillus	BG11095/nasC
BG12001/lctP_at	0.00514125	0.264365	-3.78265	SpeD-123 down vs 3610_123	3162.57	3232.21	238.002	427.297	391.307	3610.71	6480.47	2850.61	788.17	1065.05	2565.83	1983.86	23-Oct-13	This probe set was annotated using the Matching Probes based pipeline to a GenBank iden	---	938353(20),50812173(20)	---	---	---	---	---	Affymetrix Bsubtilis Genome Array	BG12001/lctP_at	BG12001/lctP	Affymetrix Proprietary Database	Exemplar sequence	Bacillus subtilis	B. subtilis /GEN=lctP /DB_XREF=gi:16077068 /DB_XREF=gb:NC_000964 /NOTE=CDS correspondin	938353 // gi|938353|ref|NC_000964.2|NC_000964.2(GI:50812173):330324-331951(+) Bacillus	BG12001/lctP
BG11093/nasA_at	0.00042103	0.277422	-3.60462	SpeD-123 down vs 3610_123	3049.33	3087.65	614.458	1023.89	1216.51	1484.94	710.216	921.732	3725.07	3526.19	2728.97	3373.31	23-Oct-13	This probe set was annotated using the Matching Probes based pipeline to a GenBank iden	---	938326(20),50812173(20)	---	---	---	---	---	Affymetrix Bsubtilis Genome Array	BG11093/nasA_at	BG11093/nasA	Affymetrix Proprietary Database	Exemplar sequence	Bacillus subtilis	B. subtilis /GEN=nasA /DB_XREF=gi:16077068 /DB_XREF=gb:NC_000964 /NOTE=CDS correspondin	938326 // gi|938326|ref|NC_000964.2|NC_000964.2(GI:50812173):362493-363760(+) Bacillus	BG11093/nasA
ig/3334809-3334048_rc_at	0.000108694	0.282196	-3.54363	SpeD-123 down vs 3610_123	244.856	200.713	45.2487	60.648	79.232	110.657	67.78	82.1031	198.285	253.294	192.643	286.59	23-Oct-13	This probe set was annotated using the Design Representative Id based pipeline to a Aff	50812173 // ncbi_bacterial // 20 // Negative Strand Matching Probes	ig/3334809-3334048_rc	---	---	---	---	---	Affymetrix Bsubtilis Genome Array	ig/3334809-3334048_rc_at	ig/3334809-3334048_rc	Affymetrix Proprietary Database	Exemplar sequence	Bacillus subtilis	B. subtilis /DB_XREF=gi:16077068 /DB_XREF=gb:NC_000964 /NOTE=Intergenic region correspo	ig/3334809-3334048_rc // --- // --- // --- // ---	ig/3334809-3334048_rc
BG11094/nasB_at	0.00538785	0.300988	-3.3224	SpeD-123 down vs 3610_123	4057.39	3822.05	822.502	1747.82	2124.73	2040.14	699.217	1316.54	5807.44	5204.61	3706.11	4625.89	23-Oct-13	This probe set was annotated using the Matching Probes based pipeline to a GenBank iden	50812173 // ncbi_bacterial // 20 // Negative Strand Matching Probes	938328(20)	---	---	---	---	---	Affymetrix Bsubtilis Genome Array	BG11094/nasB_at	BG11094/nasB	Affymetrix Proprietary Database	Exemplar sequence	Bacillus subtilis	B. subtilis /GEN=nasB /DB_XREF=gi:16077068 /DB_XREF=gb:NC_000964 /NOTE=CDS correspondin	938328 // gi|938328|ref|NC_000964.2|NC_000964.2(GI:50812173):360002-362314(-) Bacillus	BG11094/nasB
BG13990/yurD_at	0.00040727	0.310972	-3.21572	SpeD-123 down vs 3610_123	793.49	916.128	278.249	246.88	366.159	377.661	185.577	270.436	1026.57	1119.05	728.087	1086.94	23-Oct-13	This probe set was annotated using the Matching Probes based pipeline to a GenBank iden	50812173 // ncbi_bacterial // 20 // Negative Strand Matching Probes	936685(20)	0006144 // purine nucleobase metabolic process // inferred from electronic annotation /	---	0003824 // catalytic activity // inferred from electronic annotation /// 0004854 // xan	---	---	Affymetrix Bsubtilis Genome Array	BG13990/yurD_at	BG13990/yurD	Affymetrix Proprietary Database	Exemplar sequence	Bacillus subtilis	B. subtilis /GEN=yurD /DB_XREF=gi:16077068 /DB_XREF=gb:NC_000964 /NOTE=CDS correspondin	936685 // gi|936685|ref|NC_000964.2|NC_000964.2(GI:50812173):3337527-3338360(-) Bacillu	BG13990/yurD
BG13988/yurB_at	2.91E-05	0.323253	-3.09356	SpeD-123 down vs 3610_123	846.995	733.988	175.006	238.328	261.77	335.119	230.809	272.843	656.884	806.362	610.243	845.747	23-Oct-13	This probe set was annotated using the Matching Probes based pipeline to a GenBank iden	50812173 // ncbi_bacterial // 20 // Negative Strand Matching Probes	936680(20)	0006144 // purine nucleobase metabolic process // inferred from electronic annotation /	---	0004854 // xanthine dehydrogenase activity // inferred from electronic annotation /// 0	---	---	Affymetrix Bsubtilis Genome Array	BG13988/yurB_at	BG13988/yurB	Affymetrix Proprietary Database	Exemplar sequence	Bacillus subtilis	B. subtilis /GEN=yurB /DB_XREF=gi:16077068 /DB_XREF=gb:NC_000964 /NOTE=CDS correspondin	936680 // gi|936680|ref|NC_000964.2|NC_000964.2(GI:50812173):3334777-3335298(-) Bacillu	BG13988/yurB
BG13784/yrbD_at	0.00462817	0.341006	-2.9325	SpeD-123 down vs 3610_123	3500.42	3224.11	844.476	1535.15	2294.82	2272.36	1062.11	1437.05	5087.42	4545.43	3244.33	3720.15	23-Oct-13	This probe set was annotated using the Matching Probes based pipeline to a GenBank iden	---	937941(20),50812173(20)	---	---	---	---	---	Affymetrix Bsubtilis Genome Array	BG13784/yrbD_at	BG13784/yrbD	Affymetrix Proprietary Database	Exemplar sequence	Bacillus subtilis	B. subtilis /GEN=yrbD /DB_XREF=gi:16077068 /DB_XREF=gb:NC_000964 /NOTE=CDS correspondin	937941 // gi|937941|ref|NC_000964.2|NC_000964.2(GI:50812173):2840835-2842291(+) Bacillu	BG13784/yrbD
BG12447/yvfV_at	0.00718842	0.341214	-2.93071	SpeD-123 down vs 3610_123	2285.13	2082.37	273.821	524.784	384.814	2220.26	3183.58	2340.94	797.934	774.875	2251.23	1646.83	23-Oct-13	This probe set was annotated using the Matching Probes based pipeline to a GenBank iden	50812173 // ncbi_bacterial // 20 // Negative Strand Matching Probes	936297(20)	0006089 // lactate metabolic process // inferred from electronic annotation	---	---	---	---	Affymetrix Bsubtilis Genome Array	BG12447/yvfV_at	BG12447/yvfV	Affymetrix Proprietary Database	Exemplar sequence	Bacillus subtilis	B. subtilis /GEN=yvfV /DB_XREF=gi:16077068 /DB_XREF=gb:NC_000964 /NOTE=CDS correspondin	936297 // gi|936297|ref|NC_000964.2|NC_000964.2(GI:50812173):3494016-3494732(-) Bacillu	BG12447/yvfV
BG11697/cotN_at	0.000757304	0.348656	-2.86816	SpeD-123 down vs 3610_123	4630.38	3716.87	1005.27	1485.69	1296.92	796.023	1786.23	1281.54	3080.99	3915.4	3788.5	3598.95	23-Oct-13	This probe set was annotated using the Matching Probes based pipeline to a GenBank iden	50812173 // ncbi_bacterial // 20 // Negative Strand Matching Probes	938545(20)	0030435 // sporulation resulting in formation of a cellular spore // inferred from elec	0005576 // extracellular region // inferred from electronic annotation	---	---	---	Affymetrix Bsubtilis Genome Array	BG11697/cotN_at	BG11697/cotN	Affymetrix Proprietary Database	Exemplar sequence	Bacillus subtilis	B. subtilis /GEN=cotN /DB_XREF=gi:16077068 /DB_XREF=gb:NC_000964 /NOTE=CDS correspondin	938545 // gi|938545|ref|NC_000964.2|NC_000964.2(GI:50812173):2552313-2553098(-) Bacillu	BG11697/cotN
BG11925/cydA_at	0.0475491	0.349467	-2.8615	SpeD-123 down vs 3610_123	2339.78	2485.09	193.005	425.546	405.032	2433.93	4616.2	2368.08	391.42	830.387	2398.07	1676.99	23-Oct-13	This probe set was annotated using the Matching Probes based pipeline to a GenBank iden	50812173 // ncbi_bacterial // 20 // Negative Strand Matching Probes	937406(20)	0055114 // oxidation-reduction process // inferred from electronic annotation	0005886 // plasma membrane // inferred from electronic annotation /// 0016020 // membra	0016491 // oxidoreductase activity // inferred from electronic annotation /// 0046872 /	---	---	Affymetrix Bsubtilis Genome Array	BG11925/cydA_at	BG11925/cydA	Affymetrix Proprietary Database	Exemplar sequence	Bacillus subtilis	B. subtilis /GEN=cydA /DB_XREF=gi:16077068 /DB_XREF=gb:NC_000964 /NOTE=CDS correspondin	937406 // gi|937406|ref|NC_000964.2|NC_000964.2(GI:50812173):3976810-3978216(-) Bacillu	BG11925/cydA
BG13992/yurF_at	0.00425946	0.349604	-2.86038	SpeD-123 down vs 3610_123	160.209	140.8	84.4607	94.3798	103.381	86.0067	46.0646	66.376	380.245	338.722	149.741	225.243	23-Oct-13	This probe set was annotated using the Matching Probes based pipeline to a GenBank iden	50812173 // ncbi_bacterial // 20 // Negative Strand Matching Probes	938865(20)	0006144 // purine nucleobase metabolic process // inferred from electronic annotation /	---	0004854 // xanthine dehydrogenase activity // inferred from electronic annotation /// 0	---	---	Affymetrix Bsubtilis Genome Array	BG13992/yurF_at	BG13992/yurF	Affymetrix Proprietary Database	Exemplar sequence	Bacillus subtilis	B. subtilis /GEN=yurF /DB_XREF=gi:16077068 /DB_XREF=gb:NC_000964 /NOTE=CDS correspondin	938865 // gi|938865|ref|NC_000964.2|NC_000964.2(GI:50812173):3338972-3339964(-) Bacillu	BG13992/yurF
BG12755/yccC_at	0.00214183	0.353137	-2.83176	SpeD-123 down vs 3610_123	5248.99	5380.14	1617.53	2251.31	3300.87	3224.49	1527.11	2627.92	7181.74	7229.83	5256.89	6725.94	23-Oct-13	This probe set was annotated using the Matching Probes based pipeline to a GenBank iden	---	938392(20),50812173(20)	0006520 // cellular amino acid metabolic process // inferred from electronic annotation	---	0004067 // asparaginase activity // inferred from electronic annotation /// 0016787 //	---	---	Affymetrix Bsubtilis Genome Array	BG12755/yccC_at	BG12755/yccC	Affymetrix Proprietary Database	Exemplar sequence	Bacillus subtilis	B. subtilis /GEN=yccC /DB_XREF=gi:16077068 /DB_XREF=gb:NC_000964 /NOTE=CDS correspondin	938392 // gi|938392|ref|NC_000964.2|NC_000964.2(GI:50812173):290466-291595(+) Bacillus	BG12755/yccC
BG11076/yqxM_at	2.16E-05	0.358241	-2.79142	SpeD-123 down vs 3610_123	302.929	286.185	100.289	116.762	109.954	77.6671	96.9632	96.1073	269.04	384.136	270.981	234.212	23-Oct-13	This probe set was annotated using the Matching Probes based pipeline to a GenBank iden	50812173 // ncbi_bacterial // 20 // Negative Strand Matching Probes	938532(20)	---	0016020 // membrane // inferred from electronic annotation /// 0016021 // integral to m	---	---	---	Affymetrix Bsubtilis Genome Array	BG11076/yqxM_at	BG11076/yqxM	Affymetrix Proprietary Database	Exemplar sequence	Bacillus subtilis	B. subtilis /GEN=yqxM /DB_XREF=gi:16077068 /DB_XREF=gb:NC_000964 /NOTE=CDS correspondin	938532 // gi|938532|ref|NC_000964.2|NC_000964.2(GI:50812173):2553718-2554479(-) Bacillu	BG11076/yqxM
BG13518/yocE_at	0.00115475	0.370188	-2.70133	SpeD-123 down vs 3610_123	441.47	434.113	450.809	368.293	348.75	179.926	168.813	195.448	1208.22	1527.03	618.642	455.198	23-Oct-13	This probe set was annotated using the Matching Probes based pipeline to a GenBank iden	---	939668(20),50812173(20)	0006629 // lipid metabolic process // inferred from electronic annotation /// 0006631 /	0005886 // plasma membrane // inferred from electronic annotation /// 0016020 // membra	0016491 // oxidoreductase activity // inferred from electronic annotation	---	---	Affymetrix Bsubtilis Genome Array	BG13518/yocE_at	BG13518/yocE	Affymetrix Proprietary Database	Exemplar sequence	Bacillus subtilis	B. subtilis /GEN=yocE /DB_XREF=gi:16077068 /DB_XREF=gb:NC_000964 /NOTE=CDS correspondin	939668 // gi|939668|ref|NC_000964.2|NC_000964.2(GI:50812173):2088606-2089666(+) Bacillu	BG13518/yocE
BG13989/yurC_at	0.000449463	0.373585	-2.67677	SpeD-123 down vs 3610_123	517.193	466.353	126.511	192.964	180.052	266.6	143.476	181.154	413.518	495.535	411.401	608.633	23-Oct-13	This probe set was annotated using the Matching Probes based pipeline to a GenBank iden	50812173 // ncbi_bacterial // 20 // Negative Strand Matching Probes	936686(20)	0006144 // purine nucleobase metabolic process // inferred from electronic annotation /	---	0004854 // xanthine dehydrogenase activity // inferred from electronic annotation /// 0	---	---	Affymetrix Bsubtilis Genome Array	BG13989/yurC_at	BG13989/yurC	Affymetrix Proprietary Database	Exemplar sequence	Bacillus subtilis	B. subtilis /GEN=yurC /DB_XREF=gi:16077068 /DB_XREF=gb:NC_000964 /NOTE=CDS correspondin	936686 // gi|936686|ref|NC_000964.2|NC_000964.2(GI:50812173):3335289-3337526(-) Bacillu	BG13989/yurC
BG12523/ywrD_at	0.00112108	0.374094	-2.67312	SpeD-123 down vs 3610_123	486.473	467.583	178.577	223.256	280.172	277.167	143.25	193.792	634.327	724.552	464.224	624.608	23-Oct-13	This probe set was annotated using the Matching Probes based pipeline to a GenBank iden	50812173 // ncbi_bacterial // 20 // Negative Strand Matching Probes	936884(20)	0006749 // glutathione metabolic process // inferred from electronic annotation	---	0003840 // gamma-glutamyltransferase activity // inferred from electronic annotation //	---	---	Affymetrix Bsubtilis Genome Array	BG12523/ywrD_at	BG12523/ywrD	Affymetrix Proprietary Database	Exemplar sequence	Bacillus subtilis	B. subtilis /GEN=ywrD /DB_XREF=gi:16077068 /DB_XREF=gb:NC_000964 /NOTE=CDS correspondin	936884 // gi|936884|ref|NC_000964.2|NC_000964.2(GI:50812173):3718161-3719738(-) Bacillu	BG12523/ywrD
BG13330/ykzB_at	0.00625041	0.388005	-2.57729	SpeD-123 down vs 3610_123	600.933	555.07	480.009	460.342	715.297	468.918	340.607	386.047	2193.52	1551.92	794.864	833.483	23-Oct-13	This probe set was annotated using the Matching Probes based pipeline to a GenBank iden	---	939392(20),50812173(20)	---	---	---	---	---	Affymetrix Bsubtilis Genome Array	BG13330/ykzB_at	BG13330/ykzB	Affymetrix Proprietary Database	Exemplar sequence	Bacillus subtilis	B. subtilis /GEN=ykzB /DB_XREF=gi:16077068 /DB_XREF=gb:NC_000964 /NOTE=CDS correspondin	939392 // gi|939392|ref|NC_000964.2|NC_000964.2(GI:50812173):1397245-1397402(+) Bacillu	BG13330/ykzB
BG13473/yoaB_at	0.000515329	0.396991	-2.51895	SpeD-123 down vs 3610_123	1728.31	1837.43	725.561	535.436	599.047	504.206	854.426	523.409	1287.06	1632.19	1770.64	1354.02	23-Oct-13	This probe set was annotated using the Matching Probes based pipeline to a GenBank iden	50812173 // ncbi_bacterial // 20 // Negative Strand Matching Probes	940099(20)	0006810 // transport // inferred from electronic annotation /// 0055085 // transmembran	0005886 // plasma membrane // inferred from electronic annotation /// 0016020 // membra	0005215 // transporter activity // inferred from electronic annotation	---	---	Affymetrix Bsubtilis Genome Array	BG13473/yoaB_at	BG13473/yoaB	Affymetrix Proprietary Database	Exemplar sequence	Bacillus subtilis	B. subtilis /GEN=yoaB /DB_XREF=gi:16077068 /DB_XREF=gb:NC_000964 /NOTE=CDS correspondin	940099 // gi|940099|ref|NC_000964.2|NC_000964.2(GI:50812173):2020433-2021677(-) Bacillu	BG13473/yoaB
BG13991/yurE_at	0.000520535	0.407099	-2.4564	SpeD-123 down vs 3610_123	370.361	354.833	176.626	173.436	203.659	213.078	115.302	157.996	488.302	534.924	354.011	414.348	23-Oct-13	This probe set was annotated using the Matching Probes based pipeline to a GenBank iden	50812173 // ncbi_bacterial // 20 // Negative Strand Matching Probes	936486(20)	---	---	---	---	---	Affymetrix Bsubtilis Genome Array	BG13991/yurE_at	BG13991/yurE	Affymetrix Proprietary Database	Exemplar sequence	Bacillus subtilis	B. subtilis /GEN=yurE /DB_XREF=gi:16077068 /DB_XREF=gb:NC_000964 /NOTE=CDS correspondin	936486 // gi|936486|ref|NC_000964.2|NC_000964.2(GI:50812173):3338382-3338975(-) Bacillu	BG13991/yurE
BG13986/yunL_at	0.00433345	0.41567	-2.40575	SpeD-123 down vs 3610_123	620.424	495.859	141.979	273.338	294.108	384.855	209.686	259.499	580.924	567.525	482.037	709.412	23-Oct-13	This probe set was annotated using the Matching Probes based pipeline to a GenBank iden	---	936669(20),50812173(20)	0006144 // purine nucleobase metabolic process // inferred from electronic annotation /	---	0003824 // catalytic activity // inferred from electronic annotation /// 0004846 // ura	---	---	Affymetrix Bsubtilis Genome Array	BG13986/yunL_at	BG13986/yunL	Affymetrix Proprietary Database	Exemplar sequence	Bacillus subtilis	B. subtilis /GEN=yunL /DB_XREF=gi:16077068 /DB_XREF=gb:NC_000964 /NOTE=CDS correspondin	936669 // gi|936669|ref|NC_000964.2|NC_000964.2(GI:50812173):3332187-3333673(+) Bacillu	BG13986/yunL
BG11696/sipW_at	0.000110401	0.416662	-2.40003	SpeD-123 down vs 3610_123	1163.01	997.328	385.495	401.138	436.648	261.26	374.6	366.981	834.205	1098.73	1018.43	832.181	23-Oct-13	This probe set was annotated using the Matching Probes based pipeline to a GenBank iden	50812173 // ncbi_bacterial // 20 // Negative Strand Matching Probes	938542(20)	0006465 // signal peptide processing // inferred from electronic annotation /// 0006508	0005886 // plasma membrane // inferred from electronic annotation /// 0016020 // membra	0008233 // peptidase activity // inferred from electronic annotation /// 0016787 // hyd	---	---	Affymetrix Bsubtilis Genome Array	BG11696/sipW_at	BG11696/sipW	Affymetrix Proprietary Database	Exemplar sequence	Bacillus subtilis	B. subtilis /GEN=sipW /DB_XREF=gi:16077068 /DB_XREF=gb:NC_000964 /NOTE=CDS correspondin	938542 // gi|938542|ref|NC_000964.2|NC_000964.2(GI:50812173):2553162-2553734(-) Bacillu	BG11696/sipW
BG13985/yunK_at	0.0057925	0.418259	-2.39087	SpeD-123 down vs 3610_123	572.378	484.37	154.949	279.859	310.973	381.822	187.083	261.954	576.44	614.752	520.068	761.323	23-Oct-13	This probe set was annotated using the Matching Probes based pipeline to a GenBank iden	---	937191(20),50812173(20)	0006810 // transport // inferred from electronic annotation /// 0055085 // transmembran	0005886 // plasma membrane // inferred from electronic annotation /// 0016020 // membra	0005215 // transporter activity // inferred from electronic annotation	---	---	Affymetrix Bsubtilis Genome Array	BG13985/yunK_at	BG13985/yunK	Affymetrix Proprietary Database	Exemplar sequence	Bacillus subtilis	B. subtilis /GEN=yunK /DB_XREF=gi:16077068 /DB_XREF=gb:NC_000964 /NOTE=CDS correspondin	937191 // gi|937191|ref|NC_000964.2|NC_000964.2(GI:50812173):3330882-3332176(+) Bacillu	BG13985/yunK
BG10196/carB_at	0.00701099	0.422537	-2.36666	SpeD-123 down vs 3610_123	4610.77	5442.78	3254.97	2370.74	1296.12	5408.23	6560.28	7855.26	4330.52	4305.09	7111.46	4805.78	23-Oct-13	This probe set was annotated using the Matching Probes based pipeline to a GenBank iden	---	939353(20),50812173(20)	---	---	---	---	---	Affymetrix Bsubtilis Genome Array	BG10196/carB_at	BG10196/carB	Affymetrix Proprietary Database	Exemplar sequence	Bacillus subtilis	B. subtilis /GEN=carB /DB_XREF=gi:16077068 /DB_XREF=gb:NC_000964 /NOTE=CDS correspondin	939353 // gi|939353|ref|NC_000964.2|NC_000964.2(GI:50812173):1199687-1202781(+) Bacillu	BG10196/carB
BG10196/carB_2_at	0.00477143	0.423104	-2.36348	SpeD-123 down vs 3610_123	4464.39	5006.92	2926.28	2218.13	1268.17	5088.6	6524.1	7450.73	4270.61	3915.43	6499.35	4425.58	23-Oct-13	This probe set was annotated using the Matching Probes based pipeline to a GenBank iden	---	939353(20),50812173(20)	---	---	---	---	---	Affymetrix Bsubtilis Genome Array	BG10196/carB_2_at	BG10196/carB_2	Affymetrix Proprietary Database	Exemplar sequence	Bacillus subtilis	B. subtilis /GEN=carB /DB_XREF=gi:16077068 /DB_XREF=gb:NC_000964 /NOTE=CDS correspondin	939353 // gi|939353|ref|NC_000964.2|NC_000964.2(GI:50812173):1199687-1202781(+) Bacillu	BG10196/carB_2
BG10196/carB_1_at	0.0136222	0.425375	-2.35087	SpeD-123 down vs 3610_123	2551.8	2917.01	2043.07	1385.63	679.384	2979.3	3631.2	4576.75	2512.45	2457.94	4046.33	2644.74	23-Oct-13	This probe set was annotated using the Matching Probes based pipeline to a GenBank iden	---	939353(20),50812173(20)	---	---	---	---	---	Affymetrix Bsubtilis Genome Array	BG10196/carB_1_at	BG10196/carB_1	Affymetrix Proprietary Database	Exemplar sequence	Bacillus subtilis	B. subtilis /GEN=carB /DB_XREF=gi:16077068 /DB_XREF=gb:NC_000964 /NOTE=CDS correspondin	939353 // gi|939353|ref|NC_000964.2|NC_000964.2(GI:50812173):1199687-1202781(+) Bacillu	BG10196/carB_1
BG11961/ppsD_7_at	0.0342097	0.428858	-2.33177	SpeD-123 down vs 3610_123	1915.16	1845.2	1041.12	285.404	1251.53	1337.54	1540.76	1615.77	1655.96	1684.78	1689.92	1720.02	23-Oct-13	This probe set was annotated using the Matching Probes based pipeline to a GenBank iden	50812173 // ncbi_bacterial // 20 // Negative Strand Matching Probes	940013(20)	---	---	---	---	---	Affymetrix Bsubtilis Genome Array	BG11961/ppsD_7_at	BG11961/ppsD_7	Affymetrix Proprietary Database	Exemplar sequence	Bacillus subtilis	B. subtilis /GEN=ppsD /DB_XREF=gi:16077068 /DB_XREF=gb:NC_000964 /NOTE=CDS correspondin	940013 // gi|940013|ref|NC_000964.2|NC_000964.2(GI:50812173):1963254-1974065(-) Bacillu	BG11961/ppsD_7
BG13984/yunJ_at	0.00711948	0.432526	-2.312	SpeD-123 down vs 3610_123	1227.66	1165.51	426.299	676.099	848.067	933.168	436.178	672.968	1680.56	1519.73	1182.77	1580.05	23-Oct-13	This probe set was annotated using the Matching Probes based pipeline to a GenBank iden	---	937096(20),50812173(20)	0006810 // transport // inferred from electronic annotation /// 0055085 // transmembran	0005886 // plasma membrane // inferred from electronic annotation /// 0016020 // membra	0005215 // transporter activity // inferred from electronic annotation	---	---	Affymetrix Bsubtilis Genome Array	BG13984/yunJ_at	BG13984/yunJ	Affymetrix Proprietary Database	Exemplar sequence	Bacillus subtilis	B. subtilis /GEN=yunJ /DB_XREF=gi:16077068 /DB_XREF=gb:NC_000964 /NOTE=CDS correspondin	937096 // gi|937096|ref|NC_000964.2|NC_000964.2(GI:50812173):3329527-3330878(+) Bacillu	BG13984/yunJ
BG12448/yvfW_at	0.0183751	0.434413	-2.30196	SpeD-123 down vs 3610_123	679.407	652.619	154.221	141.215	119.558	653.407	1312.15	730.641	203.075	295.08	530.029	398.913	23-Oct-13	This probe set was annotated using the Matching Probes based pipeline to a GenBank iden	50812173 // ncbi_bacterial // 20 // Negative Strand Matching Probes	938159(20)	0006089 // lactate metabolic process // inferred from electronic annotation /// 0019516	---	0046872 // metal ion binding // inferred from electronic annotation /// 0051536 // iron	---	---	Affymetrix Bsubtilis Genome Array	BG12448/yvfW_at	BG12448/yvfW	Affymetrix Proprietary Database	Exemplar sequence	Bacillus subtilis	B. subtilis /GEN=yvfW /DB_XREF=gi:16077068 /DB_XREF=gb:NC_000964 /NOTE=CDS correspondin	938159 // gi|938159|ref|NC_000964.2|NC_000964.2(GI:50812173):3492550-3493989(-) Bacillu	BG12448/yvfW
BG11874/yvfF_at	0.000103674	0.436189	-2.29259	SpeD-123 down vs 3610_123	908.551	817.647	289.326	401.199	268.961	317.13	395.088	354.218	640.363	825.212	711.904	754.669	23-Oct-13	This probe set was annotated using the Matching Probes based pipeline to a GenBank iden	50812173 // ncbi_bacterial // 20 // Negative Strand Matching Probes	936339(20)	0000271 // polysaccharide biosynthetic process // inferred from electronic annotation	---	0016740 // transferase activity // inferred from electronic annotation	---	---	Affymetrix Bsubtilis Genome Array	BG11874/yvfF_at	BG11874/yvfF	Affymetrix Proprietary Database	Exemplar sequence	Bacillus subtilis	B. subtilis /GEN=yvfF /DB_XREF=gi:16077068 /DB_XREF=gb:NC_000964 /NOTE=CDS correspondin	936339 // gi|936339|ref|NC_000964.2|NC_000964.2(GI:50812173):3513146-3514114(-) Bacillu	BG11874/yvfF
BG11871/yvfC_at	1.39E-05	0.43979	-2.27381	SpeD-123 down vs 3610_123	1178.63	1167.19	374.237	415.509	475.568	436.067	456.069	545.552	879.481	1092.62	904.704	1053.37	23-Oct-13	This probe set was annotated using the Matching Probes based pipeline to a GenBank iden	50812173 // ncbi_bacterial // 20 // Negative Strand Matching Probes	936365(20)	0000271 // polysaccharide biosynthetic process // inferred from electronic annotation	0005886 // plasma membrane // inferred from electronic annotation /// 0016020 // membra	0016740 // transferase activity // inferred from electronic annotation	---	---	Affymetrix Bsubtilis Genome Array	BG11871/yvfC_at	BG11871/yvfC	Affymetrix Proprietary Database	Exemplar sequence	Bacillus subtilis	B. subtilis /GEN=yvfC /DB_XREF=gi:16077068 /DB_XREF=gb:NC_000964 /NOTE=CDS correspondin	936365 // gi|936365|ref|NC_000964.2|NC_000964.2(GI:50812173):3515911-3516519(-) Bacillu	BG11871/yvfC
BG13451/yneN_at	7.07E-05	0.439886	-2.27332	SpeD-123 down vs 3610_123	336.477	329.088	147.676	225.788	184.857	173.067	226.518	198.27	430.215	422.471	398.423	286.683	23-Oct-13	This probe set was annotated using the Matching Probes based pipeline to a GenBank iden	---	938193(20),50812173(20)	0055114 // oxidation-reduction process // inferred from electronic annotation	0005886 // plasma membrane // inferred from electronic annotation /// 0016020 // membra	0016209 // antioxidant activity // inferred from electronic annotation /// 0016491 // o	---	---	Affymetrix Bsubtilis Genome Array	BG13451/yneN_at	BG13451/yneN	Affymetrix Proprietary Database	Exemplar sequence	Bacillus subtilis	B. subtilis /GEN=yneN /DB_XREF=gi:16077068 /DB_XREF=gb:NC_000964 /NOTE=CDS correspondin	938193 // gi|938193|ref|NC_000964.2|NC_000964.2(GI:50812173):1928689-1929203(+) Bacillu	BG13451/yneN
BG19003/lctE_at	0.0261542	0.441538	-2.26481	SpeD-123 down vs 3610_123	16561.8	14934.1	2433.41	9109.18	4975.75	15754.1	17313.1	12891.1	9193.64	9396.98	14831.1	13725.8	23-Oct-13	This probe set was annotated using the Matching Probes based pipeline to a GenBank iden	---	938348(20),50812173(20)	---	---	---	---	---	Affymetrix Bsubtilis Genome Array	BG19003/lctE_at	BG19003/lctE	Affymetrix Proprietary Database	Exemplar sequence	Bacillus subtilis	B. subtilis /GEN=lctE /DB_XREF=gi:16077068 /DB_XREF=gb:NC_000964 /NOTE=CDS correspondin	938348 // gi|938348|ref|NC_000964.2|NC_000964.2(GI:50812173):329327-330294(+) Bacillus	BG19003/lctE
BG12336/ysnE_at	0.00135008	0.442185	-2.2615	SpeD-123 down vs 3610_123	636.208	591.249	373.437	358.996	443.295	439.062	256.923	382.929	1041.47	1028.14	641.931	699.092	23-Oct-13	This probe set was annotated using the Matching Probes based pipeline to a GenBank iden	---	937464(20),50812173(20)	---	---	0008080 // N-acetyltransferase activity // inferred from electronic annotation /// 0016	---	---	Affymetrix Bsubtilis Genome Array	BG12336/ysnE_at	BG12336/ysnE	Affymetrix Proprietary Database	Exemplar sequence	Bacillus subtilis	B. subtilis /GEN=ysnE /DB_XREF=gi:16077068 /DB_XREF=gb:NC_000964 /NOTE=CDS correspondin	937464 // gi|937464|ref|NC_000964.2|NC_000964.2(GI:50812173):2897355-2897812(+) Bacillu	BG12336/ysnE
BG11860/yveL_at	2.59E-05	0.442305	-2.26088	SpeD-123 down vs 3610_123	487.967	503.595	269.821	207.578	267.139	201.256	208.035	190.324	567.568	643.337	473.557	433.756	23-Oct-13	This probe set was annotated using the Matching Probes based pipeline to a GenBank iden	50812173 // ncbi_bacterial // 20 // Negative Strand Matching Probes	938640(20)	0016310 // phosphorylation // inferred from electronic annotation /// 0045227 // capsul	---	0000166 // nucleotide binding // inferred from electronic annotation /// 0004713 // pro	---	---	Affymetrix Bsubtilis Genome Array	BG11860/yveL_at	BG11860/yveL	Affymetrix Proprietary Database	Exemplar sequence	Bacillus subtilis	B. subtilis /GEN=yveL /DB_XREF=gi:16077068 /DB_XREF=gb:NC_000964 /NOTE=CDS correspondin	938640 // gi|938640|ref|NC_000964.2|NC_000964.2(GI:50812173):3527492-3528175(-) Bacillu	BG11860/yveL
BG10594/ywcJ_at	0.0427127	0.443366	-2.25547	SpeD-123 down vs 3610_123	966.525	814.09	120.923	277.885	257.487	1047.13	1689.07	1025.38	278.293	408.491	873.289	607.398	23-Oct-13	This probe set was annotated using the Matching Probes based pipeline to a GenBank iden	---	937283(20),50812173(20)	0006810 // transport // inferred from electronic annotation	0005886 // plasma membrane // inferred from electronic annotation /// 0016020 // membra	0005215 // transporter activity // inferred from electronic annotation	---	---	Affymetrix Bsubtilis Genome Array	BG10594/ywcJ_at	BG10594/ywcJ	Affymetrix Proprietary Database	Exemplar sequence	Bacillus subtilis	B. subtilis /GEN=ywcJ /DB_XREF=gi:16077068 /DB_XREF=gb:NC_000964 /NOTE=CDS correspondin	937283 // gi|937283|ref|NC_000964.2|NC_000964.2(GI:50812173):3904355-3905127(+) Bacillu	BG10594/ywcJ
BG11864/yveP_at	5.22E-06	0.451113	-2.21674	SpeD-123 down vs 3610_123	685.317	747.201	265.588	289.922	311.722	280.324	265.723	266.007	592.391	718.531	614.252	584.548	23-Oct-13	This probe set was annotated using the Matching Probes based pipeline to a GenBank iden	50812173 // ncbi_bacterial // 20 // Negative Strand Matching Probes	938631(20)	0000271 // polysaccharide biosynthetic process // inferred from electronic annotation /	---	0016740 // transferase activity // inferred from electronic annotation /// 0016757 // t	---	---	Affymetrix Bsubtilis Genome Array	BG11864/yveP_at	BG11864/yveP	Affymetrix Proprietary Database	Exemplar sequence	Bacillus subtilis	B. subtilis /GEN=yveP /DB_XREF=gi:16077068 /DB_XREF=gb:NC_000964 /NOTE=CDS correspondin	938631 // gi|938631|ref|NC_000964.2|NC_000964.2(GI:50812173):3522300-3523454(-) Bacillu	BG11864/yveP
BG10478/citB_at	4.61E-07	0.454396	-2.20072	SpeD-123 down vs 3610_123	2137.43	2117.22	1058.82	1246.62	1121.05	1147.73	1304.62	1294.87	2414.42	2641.91	2472.56	1930.51	23-Oct-13	This probe set was annotated using the Matching Probes based pipeline to a GenBank iden	---	938140(20),50812173(20)	0006099 // tricarboxylic acid cycle // inferred from electronic annotation /// 0008152	---	0003994 // aconitate hydratase activity // inferred from electronic annotation /// 0016	---	---	Affymetrix Bsubtilis Genome Array	BG10478/citB_at	BG10478/citB	Affymetrix Proprietary Database	Exemplar sequence	Bacillus subtilis	B. subtilis /GEN=citB /DB_XREF=gi:16077068 /DB_XREF=gb:NC_000964 /NOTE=CDS correspondin	938140 // gi|938140|ref|NC_000964.2|NC_000964.2(GI:50812173):1925888-1928619(+) Bacillu	BG10478/citB
BG10478/citB_1_at	1.62E-07	0.455287	-2.19642	SpeD-123 down vs 3610_123	2558.24	2409.74	1406.11	1420.33	1326.43	1397.57	1424.82	1607.57	2867.91	3262.46	3000.02	2355.67	23-Oct-13	This probe set was annotated using the Matching Probes based pipeline to a GenBank iden	---	938140(20),50812173(20)	0006099 // tricarboxylic acid cycle // inferred from electronic annotation /// 0008152	---	0003994 // aconitate hydratase activity // inferred from electronic annotation /// 0016	---	---	Affymetrix Bsubtilis Genome Array	BG10478/citB_1_at	BG10478/citB_1	Affymetrix Proprietary Database	Exemplar sequence	Bacillus subtilis	B. subtilis /GEN=citB /DB_XREF=gi:16077068 /DB_XREF=gb:NC_000964 /NOTE=CDS correspondin	938140 // gi|938140|ref|NC_000964.2|NC_000964.2(GI:50812173):1925888-1928619(+) Bacillu	BG10478/citB_1
BG10197/argF_at	0.0173627	0.456982	-2.18827	SpeD-123 down vs 3610_123	4084.98	5258.33	3350.01	1452.25	1233.3	4755.72	6381.91	7138.72	3438.95	3438.89	5316.37	4347.81	23-Oct-13	This probe set was annotated using the Matching Probes based pipeline to a GenBank iden	---	936386(20),50812173(20)	0006520 // cellular amino acid metabolic process // inferred from electronic annotation	0005737 // cytoplasm // inferred from electronic annotation	0004585 // ornithine carbamoyltransferase activity // inferred from electronic annotati	---	---	Affymetrix Bsubtilis Genome Array	BG10197/argF_at	BG10197/argF	Affymetrix Proprietary Database	Exemplar sequence	Bacillus subtilis	B. subtilis /GEN=argF /DB_XREF=gi:16077068 /DB_XREF=gb:NC_000964 /NOTE=CDS correspondin	936386 // gi|936386|ref|NC_000964.2|NC_000964.2(GI:50812173):1202767-1203728(+) Bacillu	BG10197/argF
BG11867/yveS_at	8.53E-05	0.458087	-2.18299	SpeD-123 down vs 3610_123	1138.55	1184.06	332.296	438.852	447.533	438.981	448.914	491.123	766.305	994.532	890.852	907.831	23-Oct-13	This probe set was annotated using the Matching Probes based pipeline to a GenBank iden	50812173 // ncbi_bacterial // 20 // Negative Strand Matching Probes	937256(20)	0000271 // polysaccharide biosynthetic process // inferred from electronic annotation	---	0016740 // transferase activity // inferred from electronic annotation	---	---	Affymetrix Bsubtilis Genome Array	BG11867/yveS_at	BG11867/yveS	Affymetrix Proprietary Database	Exemplar sequence	Bacillus subtilis	B. subtilis /GEN=yveS /DB_XREF=gi:16077068 /DB_XREF=gb:NC_000964 /NOTE=CDS correspondin	937256 // gi|937256|ref|NC_000964.2|NC_000964.2(GI:50812173):3519060-3520136(-) Bacillu	BG11867/yveS
BG11862/yveN_at	3.53E-05	0.458536	-2.18085	SpeD-123 down vs 3610_123	1311.35	1258.66	530.971	536.821	544.165	498.694	409.522	485.612	1004.88	1389.99	1151.81	1037.58	23-Oct-13	This probe set was annotated using the Matching Probes based pipeline to a GenBank iden	50812173 // ncbi_bacterial // 20 // Negative Strand Matching Probes	938611(20)	0000271 // polysaccharide biosynthetic process // inferred from electronic annotation /	---	0016740 // transferase activity // inferred from electronic annotation /// 0016757 // t	---	---	Affymetrix Bsubtilis Genome Array	BG11862/yveN_at	BG11862/yveN	Affymetrix Proprietary Database	Exemplar sequence	Bacillus subtilis	B. subtilis /GEN=yveN /DB_XREF=gi:16077068 /DB_XREF=gb:NC_000964 /NOTE=CDS correspondin	938611 // gi|938611|ref|NC_000964.2|NC_000964.2(GI:50812173):3524280-3525425(-) Bacillu	BG11862/yveN
BG11866/yveR_at	1.76E-05	0.459713	-2.17527	SpeD-123 down vs 3610_123	1828.28	1952.03	659.275	605.911	699.423	661.729	605.236	715.803	1302.51	1588.29	1390.1	1473.39	23-Oct-13	This probe set was annotated using the Matching Probes based pipeline to a GenBank iden	50812173 // ncbi_bacterial // 20 // Negative Strand Matching Probes	938630(20)	0000271 // polysaccharide biosynthetic process // inferred from electronic annotation	---	0016740 // transferase activity // inferred from electronic annotation /// 0016757 // t	---	---	Affymetrix Bsubtilis Genome Array	BG11866/yveR_at	BG11866/yveR	Affymetrix Proprietary Database	Exemplar sequence	Bacillus subtilis	B. subtilis /GEN=yveR /DB_XREF=gi:16077068 /DB_XREF=gb:NC_000964 /NOTE=CDS correspondin	938630 // gi|938630|ref|NC_000964.2|NC_000964.2(GI:50812173):3520141-3521175(-) Bacillu	BG11866/yveR
BG11873/yvfE_at	1.54E-05	0.465139	-2.1499	SpeD-123 down vs 3610_123	1203.66	1268.8	477.874	456.362	419.891	477.184	434.393	558.076	838.71	1114.36	973.588	1224.29	23-Oct-13	This probe set was annotated using the Matching Probes based pipeline to a GenBank iden	50812173 // ncbi_bacterial // 20 // Negative Strand Matching Probes	936364(20)	0000271 // polysaccharide biosynthetic process // inferred from electronic annotation	---	0003824 // catalytic activity // inferred from electronic annotation /// 0008483 // tra	---	---	Affymetrix Bsubtilis Genome Array	BG11873/yvfE_at	BG11873/yvfE	Affymetrix Proprietary Database	Exemplar sequence	Bacillus subtilis	B. subtilis /GEN=yvfE /DB_XREF=gi:16077068 /DB_XREF=gb:NC_000964 /NOTE=CDS correspondin	936364 // gi|936364|ref|NC_000964.2|NC_000964.2(GI:50812173):3514093-3515259(-) Bacillu	BG11873/yvfE
BG12616/metC_at	0.00176702	0.465501	-2.14822	SpeD-123 down vs 3610_123	3099.94	2954.3	1467.51	2413.53	1321.63	1307.52	1767.6	1154.56	3182.67	3620.7	4027.14	2954.29	23-Oct-13	This probe set was annotated using the Matching Probes based pipeline to a GenBank iden	50812173 // ncbi_bacterial // 20 // Negative Strand Matching Probes	936480(20)	---	---	---	---	---	Affymetrix Bsubtilis Genome Array	BG12616/metC_at	BG12616/metC	Affymetrix Proprietary Database	Exemplar sequence	Bacillus subtilis	B. subtilis /GEN=metC /DB_XREF=gi:16077068 /DB_XREF=gb:NC_000964 /NOTE=CDS correspondin	936480 // gi|936480|ref|NC_000964.2|NC_000964.2(GI:50812173):1382626-1384914(-) Bacillu	BG12616/metC
BG12019/yciA_at	0.00248211	0.470277	-2.12641	SpeD-123 down vs 3610_123	128.197	122.584	62.8445	78.8953	92.4673	95.4998	53.2699	80.8184	201.968	170.313	128.148	125.537	23-Oct-13	This probe set was annotated using the Matching Probes based pipeline to a GenBank iden	---	938325(20),50812173(20)	---	---	---	---	---	Affymetrix Bsubtilis Genome Array	BG12019/yciA_at	BG12019/yciA	Affymetrix Proprietary Database	Exemplar sequence	Bacillus subtilis	B. subtilis /GEN=yciA /DB_XREF=gi:16077068 /DB_XREF=gb:NC_000964 /NOTE=CDS correspondin	938325 // gi|938325|ref|NC_000964.2|NC_000964.2(GI:50812173):363814-364733(+) Bacillus	BG12019/yciA
BG11868/yveT_at	5.19E-05	0.47046	-2.12558	SpeD-123 down vs 3610_123	1642.96	1746.83	513.656	722.003	703.688	677.193	745.019	720.623	1200.42	1509.76	1382.87	1533.31	23-Oct-13	This probe set was annotated using the Matching Probes based pipeline to a GenBank iden	50812173 // ncbi_bacterial // 20 // Negative Strand Matching Probes	937131(20)	0000271 // polysaccharide biosynthetic process // inferred from electronic annotation	---	0016740 // transferase activity // inferred from electronic annotation /// 0016757 // t	---	---	Affymetrix Bsubtilis Genome Array	BG11868/yveT_at	BG11868/yveT	Affymetrix Proprietary Database	Exemplar sequence	Bacillus subtilis	B. subtilis /GEN=yveT /DB_XREF=gi:16077068 /DB_XREF=gb:NC_000964 /NOTE=CDS correspondin	937131 // gi|937131|ref|NC_000964.2|NC_000964.2(GI:50812173):3518029-3519063(-) Bacillu	BG11868/yveT
BG11865/yveQ_at	2.04E-05	0.473379	-2.11247	SpeD-123 down vs 3610_123	1652.14	1751.1	735.639	640.102	709.098	668.149	629.091	662.827	1388.09	1707.1	1328.37	1352.69	23-Oct-13	This probe set was annotated using the Matching Probes based pipeline to a GenBank iden	50812173 // ncbi_bacterial // 20 // Negative Strand Matching Probes	937071(20)	0000271 // polysaccharide biosynthetic process // inferred from electronic annotation	0005886 // plasma membrane // inferred from electronic annotation /// 0016020 // membra	---	---	---	Affymetrix Bsubtilis Genome Array	BG11865/yveQ_at	BG11865/yveQ	Affymetrix Proprietary Database	Exemplar sequence	Bacillus subtilis	B. subtilis /GEN=yveQ /DB_XREF=gi:16077068 /DB_XREF=gb:NC_000964 /NOTE=CDS correspondin	937071 // gi|937071|ref|NC_000964.2|NC_000964.2(GI:50812173):3521200-3522303(-) Bacillu	BG11865/yveQ
BG13897/ytoI_at	0.000682636	0.473884	-2.11022	SpeD-123 down vs 3610_123	1914.68	1912.76	2359.15	1394.26	1588.27	1603.92	1448.98	1877.8	3754.03	3651.16	3581.62	2504.04	23-Oct-13	This probe set was annotated using the Matching Probes based pipeline to a GenBank iden	50812173 // ncbi_bacterial // 20 // Negative Strand Matching Probes	935941(20)	0006355 // regulation of transcription, DNA-dependent // inferred from electronic annot	---	0003700 // sequence-specific DNA binding transcription factor activity // inferred from	---	---	Affymetrix Bsubtilis Genome Array	BG13897/ytoI_at	BG13897/ytoI	Affymetrix Proprietary Database	Exemplar sequence	Bacillus subtilis	B. subtilis /GEN=ytoI /DB_XREF=gi:16077068 /DB_XREF=gb:NC_000964 /NOTE=CDS correspondin	935941 // gi|935941|ref|NC_000964.2|NC_000964.2(GI:50812173):2996340-2997659(-) Bacillu	BG13897/ytoI
BG11869/yvfA_at	0.000325204	0.474467	-2.10763	SpeD-123 down vs 3610_123	1556.98	1486.15	427.933	500.444	536.143	573.613	594.631	591.375	783.234	1216.41	1128.29	1169.18	23-Oct-13	This probe set was annotated using the Matching Probes based pipeline to a GenBank iden	50812173 // ncbi_bacterial // 20 // Negative Strand Matching Probes	936093(20)	---	---	---	---	---	Affymetrix Bsubtilis Genome Array	BG11869/yvfA_at	BG11869/yvfA	Affymetrix Proprietary Database	Exemplar sequence	Bacillus subtilis	B. subtilis /GEN=yvfA /DB_XREF=gi:16077068 /DB_XREF=gb:NC_000964 /NOTE=CDS correspondin	936093 // gi|936093|ref|NC_000964.2|NC_000964.2(GI:50812173):3517703-3518032(-) Bacillu	BG11869/yvfA
BG11859/yveK_at	8.58E-06	0.475328	-2.10381	SpeD-123 down vs 3610_123	1330.39	1446.6	803.349	672.023	785.984	567.909	475.74	527.734	1621.36	1752.11	1390.85	1431.42	23-Oct-13	This probe set was annotated using the Matching Probes based pipeline to a GenBank iden	50812173 // ncbi_bacterial // 20 // Negative Strand Matching Probes	938582(20)	0009103 // lipopolysaccharide biosynthetic process // inferred from electronic annotati	0005886 // plasma membrane // inferred from electronic annotation /// 0016020 // membra	---	---	---	Affymetrix Bsubtilis Genome Array	BG11859/yveK_at	BG11859/yveK	Affymetrix Proprietary Database	Exemplar sequence	Bacillus subtilis	B. subtilis /GEN=yveK /DB_XREF=gi:16077068 /DB_XREF=gb:NC_000964 /NOTE=CDS correspondin	938582 // gi|938582|ref|NC_000964.2|NC_000964.2(GI:50812173):3528181-3528885(-) Bacillu	BG11859/yveK
BG13987/yunM_at	0.00133795	0.475444	-2.1033	SpeD-123 down vs 3610_123	837.646	726.495	259.812	321.417	422.118	584.315	356.731	412.934	719.371	744.053	612.783	871.648	23-Oct-13	This probe set was annotated using the Matching Probes based pipeline to a GenBank iden	---	937977(20),50812173(20)	---	---	---	---	---	Affymetrix Bsubtilis Genome Array	BG13987/yunM_at	BG13987/yunM	Affymetrix Proprietary Database	Exemplar sequence	Bacillus subtilis	B. subtilis /GEN=yunM /DB_XREF=gi:16077068 /DB_XREF=gb:NC_000964 /NOTE=CDS correspondin	937977 // gi|937977|ref|NC_000964.2|NC_000964.2(GI:50812173):3333650-3334017(+) Bacillu	BG13987/yunM
BG10869/nrgA_at	0.0281521	0.481868	-2.07526	SpeD-123 down vs 3610_123	5680.87	4762.26	1630.55	4351.79	4581.53	3698.26	2236.73	2879.87	7873.21	6852.61	5385.44	5313.45	23-Oct-13	This probe set was annotated using the Matching Probes based pipeline to a GenBank iden	---	936933(20),50812173(20)	0006810 // transport // inferred from electronic annotation /// 0015696 // ammonium tra	0005886 // plasma membrane // inferred from electronic annotation /// 0016020 // membra	0008519 // ammonium transmembrane transporter activity // inferred from electronic anno	---	---	Affymetrix Bsubtilis Genome Array	BG10869/nrgA_at	BG10869/nrgA	Affymetrix Proprietary Database	Exemplar sequence	Bacillus subtilis	B. subtilis /GEN=nrgA /DB_XREF=gi:16077068 /DB_XREF=gb:NC_000964 /NOTE=CDS correspondin	936933 // gi|936933|ref|NC_000964.2|NC_000964.2(GI:50812173):3755811-3757027(+) Bacillu	BG10869/nrgA
BG13278/ykrS_at	0.00134445	0.482699	-2.07169	SpeD-123 down vs 3610_123	3224.97	2843.23	1415.95	1186.11	857.599	747.713	1148.69	849.189	2059.13	2540.89	2447.71	2594.92	23-Oct-13	This probe set was annotated using the Matching Probes based pipeline to a GenBank iden	50812173 // ncbi_bacterial // 20 // Negative Strand Matching Probes	939341(20)	0008652 // cellular amino acid biosynthetic process // inferred from electronic annotat	0005737 // cytoplasm // ---	0016853 // isomerase activity // inferred from electronic annotation /// 0046523 // S-m	---	---	Affymetrix Bsubtilis Genome Array	BG13278/ykrS_at	BG13278/ykrS	Affymetrix Proprietary Database	Exemplar sequence	Bacillus subtilis	B. subtilis /GEN=ykrS /DB_XREF=gi:16077068 /DB_XREF=gb:NC_000964 /NOTE=CDS correspondin	939341 // gi|939341|ref|NC_000964.2|NC_000964.2(GI:50812173):1421480-1422541(-) Bacillu	BG13278/ykrS
ig/3769159-3768162_rc_at	0.0336547	0.483748	-2.06719	SpeD-123 down vs 3610_123	2729.55	2500.6	1018.48	2042.53	2624.99	2060.93	932.999	1049.21	3951.3	4221.64	2891.82	3265.46	23-Oct-13	This probe set was annotated using the Design Representative Id based pipeline to a Aff	50812173 // ncbi_bacterial // 20 // Negative Strand Matching Probes	ig/3769159-3768162_rc	---	---	---	---	---	Affymetrix Bsubtilis Genome Array	ig/3769159-3768162_rc_at	ig/3769159-3768162_rc	Affymetrix Proprietary Database	Exemplar sequence	Bacillus subtilis	B. subtilis /DB_XREF=gi:16077068 /DB_XREF=gb:NC_000964 /NOTE=Intergenic region correspo	ig/3769159-3768162_rc // --- // --- // --- // ---	ig/3769159-3768162_rc
BG10478/citB_2_at	2.33E-06	0.486617	-2.05501	SpeD-123 down vs 3610_123	1890.62	2005.78	928.741	931.942	1033.14	1058.37	1245.6	1173.86	1861.08	2107.99	1978.1	1686.87	23-Oct-13	This probe set was annotated using the Matching Probes based pipeline to a GenBank iden	---	938140(20),50812173(20)	0006099 // tricarboxylic acid cycle // inferred from electronic annotation /// 0008152	---	0003994 // aconitate hydratase activity // inferred from electronic annotation /// 0016	---	---	Affymetrix Bsubtilis Genome Array	BG10478/citB_2_at	BG10478/citB_2	Affymetrix Proprietary Database	Exemplar sequence	Bacillus subtilis	B. subtilis /GEN=citB /DB_XREF=gi:16077068 /DB_XREF=gb:NC_000964 /NOTE=CDS correspondin	938140 // gi|938140|ref|NC_000964.2|NC_000964.2(GI:50812173):1925888-1928619(+) Bacillu	BG10478/citB_2
BG11872/yvfD_at	5.24E-06	0.488986	-2.04505	SpeD-123 down vs 3610_123	1661.38	1674.39	605.892	618.952	616.839	627.012	631.71	755.218	1137.66	1412.17	1231.51	1498.75	23-Oct-13	This probe set was annotated using the Matching Probes based pipeline to a GenBank iden	50812173 // ncbi_bacterial // 20 // Negative Strand Matching Probes	936372(20)	0000271 // polysaccharide biosynthetic process // inferred from electronic annotation	---	0016740 // transferase activity // inferred from electronic annotation /// 0016746 // t	---	---	Affymetrix Bsubtilis Genome Array	BG11872/yvfD_at	BG11872/yvfD	Affymetrix Proprietary Database	Exemplar sequence	Bacillus subtilis	B. subtilis /GEN=yvfD /DB_XREF=gi:16077068 /DB_XREF=gb:NC_000964 /NOTE=CDS correspondin	936372 // gi|936372|ref|NC_000964.2|NC_000964.2(GI:50812173):3515264-3515914(-) Bacillu	BG11872/yvfD
BG13115/yitJ_at	0.000846352	0.490298	-2.03957	SpeD-123 down vs 3610_123	1156.88	1510.44	548.247	723.184	504.924	496.932	544.555	438.918	933.488	1336.09	1361.84	1191.97	23-Oct-13	This probe set was annotated using the Matching Probes based pipeline to a GenBank iden	50812173 // ncbi_bacterial // 20 // Negative Strand Matching Probes	939796(20)	0006555 // methionine metabolic process // inferred from electronic annotation /// 0008	---	0004489 // methylenetetrahydrofolate reductase (NADPH) activity // inferred from electr	---	---	Affymetrix Bsubtilis Genome Array	BG13115/yitJ_at	BG13115/yitJ	Affymetrix Proprietary Database	Exemplar sequence	Bacillus subtilis	B. subtilis /GEN=yitJ /DB_XREF=gi:16077068 /DB_XREF=gb:NC_000964 /NOTE=CDS correspondin	939796 // gi|939796|ref|NC_000964.2|NC_000964.2(GI:50812173):1178062-1179900(-) Bacillu	BG13115/yitJ
BG12020/yciB_at	0.00695262	0.493711	-2.02548	SpeD-123 down vs 3610_123	66.0065	62.3879	45.5851	38.3746	55.0281	59.621	35.4807	63.8902	116.577	101.5	67.6016	78.4125	23-Oct-13	This probe set was annotated using the Matching Probes based pipeline to a GenBank iden	---	938318(20),50812173(20)	---	---	---	---	---	Affymetrix Bsubtilis Genome Array	BG12020/yciB_at	BG12020/yciB	Affymetrix Proprietary Database	Exemplar sequence	Bacillus subtilis	B. subtilis /GEN=yciB /DB_XREF=gi:16077068 /DB_XREF=gb:NC_000964 /NOTE=CDS correspondin	938318 // gi|938318|ref|NC_000964.2|NC_000964.2(GI:50812173):364728-365314(+) Bacillus	BG12020/yciB
BG11863/yveO_at	3.53E-06	0.496186	-2.01537	SpeD-123 down vs 3610_123	502.795	449.058	220.596	248.703	226.258	185.549	184.066	195.967	433.711	513.641	456.129	409.204	23-Oct-13	This probe set was annotated using the Matching Probes based pipeline to a GenBank iden	50812173 // ncbi_bacterial // 20 // Negative Strand Matching Probes	938633(20)	---	---	---	---	---	Affymetrix Bsubtilis Genome Array	BG11863/yveO_at	BG11863/yveO	Affymetrix Proprietary Database	Exemplar sequence	Bacillus subtilis	B. subtilis /GEN=yveO /DB_XREF=gi:16077068 /DB_XREF=gb:NC_000964 /NOTE=CDS correspondin	938633 // gi|938633|ref|NC_000964.2|NC_000964.2(GI:50812173):3523447-3524283(-) Bacillu	BG11863/yveO
BG10195/carA_at	0.0379727	0.499567	-2.00173	SpeD-123 down vs 3610_123	2684.69	3294.47	3331.84	1831.68	1038.06	2891.09	3330.87	4895.06	3410.19	3180.88	4684.34	3188.34	23-Oct-13	This probe set was annotated using the Matching Probes based pipeline to a GenBank iden	---	936387(20),50812173(20)	---	---	---	---	---	Affymetrix Bsubtilis Genome Array	BG10195/carA_at	BG10195/carA	Affymetrix Proprietary Database	Exemplar sequence	Bacillus subtilis	B. subtilis /GEN=carA /DB_XREF=gi:16077068 /DB_XREF=gb:NC_000964 /NOTE=CDS correspondin	936387 // gi|936387|ref|NC_000964.2|NC_000964.2(GI:50812173):1198633-1199696(+) Bacillu	BG10195/carA
ig/3334809-3334048_at	0.000216628	0.5059	-1.97667	SpeD-123 down vs 3610_123	144.467	131.092	64.4266	49.8425	59.3528	77.1516	55.8114	71.5835	110.787	130.963	101.455	123.982	23-Oct-13	This probe set was annotated using the Matching Probes based pipeline to a GenBank iden	---	50812173(20)	---	---	---	---	---	Affymetrix Bsubtilis Genome Array	ig/3334809-3334048_at	ig/3334809-3334048	Affymetrix Proprietary Database	Exemplar sequence	Bacillus subtilis	B. subtilis /DB_XREF=gi:16077068 /DB_XREF=gb:NC_000964 /NOTE=Intergenic region correspo	50812173 // gi|50812173|ref|NC_000964.2| Bacillus subtilis subsp. subtilis str. 168, co	ig/3334809-3334048
BG12654/pksR_2_at	0.00016717	0.507133	-1.97187	SpeD-123 down vs 3610_123	2312.23	2267.56	1070.42	918.219	1427.43	1672.64	1526.71	1750.9	2016.4	2312.7	2306.72	2120.06	23-Oct-13	This probe set was annotated using the Matching Probes based pipeline to a GenBank iden	---	940036(20),50812173(20)	---	---	---	---	---	Affymetrix Bsubtilis Genome Array	BG12654/pksR_2_at	BG12654/pksR_2	Affymetrix Proprietary Database	Exemplar sequence	Bacillus subtilis	B. subtilis /GEN=pksR /DB_XREF=gi:16077068 /DB_XREF=gb:NC_000964 /NOTE=CDS correspondin	940036 // gi|940036|ref|NC_000964.2|NC_000964.2(GI:50812173):1850083-1857716(+) Bacillu	BG12654/pksR_2
BG11305/ywiE_at	0.0186323	0.507428	-1.97072	SpeD-123 down vs 3610_123	482.411	657.169	86.1976	164.236	159.133	649.618	860.405	601.743	195.016	229.129	385.877	578.016	23-Oct-13	This probe set was annotated using the Matching Probes based pipeline to a GenBank iden	50812173 // ncbi_bacterial // 20 // Negative Strand Matching Probes	938453(20)	0006629 // lipid metabolic process // inferred from electronic annotation /// 0008152 /	0005886 // plasma membrane // inferred from electronic annotation /// 0016020 // membra	0003824 // catalytic activity // inferred from electronic annotation /// 0008808 // car	---	---	Affymetrix Bsubtilis Genome Array	BG11305/ywiE_at	BG11305/ywiE	Affymetrix Proprietary Database	Exemplar sequence	Bacillus subtilis	B. subtilis /GEN=ywiE /DB_XREF=gi:16077068 /DB_XREF=gb:NC_000964 /NOTE=CDS correspondin	938453 // gi|938453|ref|NC_000964.2|NC_000964.2(GI:50812173):3820593-3822095(-) Bacillu	BG11305/ywiE
BG10870/nrgB_at	0.0251997	0.519985	-1.92313	SpeD-123 down vs 3610_123	14225.9	13034.3	4143.9	8817.64	11890.9	10678.7	7704.13	9737.39	16053	15079.7	12765.9	14297.3	23-Oct-13	This probe set was annotated using the Matching Probes based pipeline to a GenBank iden	---	936937(20),50812173(20)	0006351 // transcription, DNA-dependent // inferred from electronic annotation /// 0006	0005886 // plasma membrane // inferred from electronic annotation /// 0016020 // membra	0030234 // enzyme regulator activity // inferred from electronic annotation	---	---	Affymetrix Bsubtilis Genome Array	BG10870/nrgB_at	BG10870/nrgB	Affymetrix Proprietary Database	Exemplar sequence	Bacillus subtilis	B. subtilis /GEN=nrgB /DB_XREF=gi:16077068 /DB_XREF=gb:NC_000964 /NOTE=CDS correspondin	936937 // gi|936937|ref|NC_000964.2|NC_000964.2(GI:50812173):3757037-3757389(+) Bacillu	BG10870/nrgB
BG10156/cysS_at	0.0272337	0.521819	-1.91637	SpeD-123 down vs 3610_123	5196.13	4327.65	1057.51	2826.25	2884.11	4574.34	4762.08	4177.2	3558.37	4103.22	4155	4757.54	23-Oct-13	This probe set was annotated using the Matching Probes based pipeline to a GenBank iden	---	936859(20),50812173(20)	0006412 // translation // inferred from electronic annotation /// 0006418 // tRNA amino	0005737 // cytoplasm // inferred from electronic annotation /// 0005829 // cytosol // i	0000166 // nucleotide binding // inferred from electronic annotation /// 0004812 // ami	---	---	Affymetrix Bsubtilis Genome Array	BG10156/cysS_at	BG10156/cysS	Affymetrix Proprietary Database	Exemplar sequence	Bacillus subtilis	B. subtilis /GEN=cysS /DB_XREF=gi:16077068 /DB_XREF=gb:NC_000964 /NOTE=CDS correspondin	936859 // gi|936859|ref|NC_000964.2|NC_000964.2(GI:50812173):113446-114848(+) Bacillus	BG10156/cysS
ig/1385488-1385072_rc_at	0.00808393	0.522715	-1.91309	SpeD-123 down vs 3610_123	3058.89	3264.01	2285.52	1502.63	1493.91	1940.66	1535.43	1676.07	2184.71	4005.8	4104.7	3526.61	23-Oct-13	This probe set was annotated using the Design Representative Id based pipeline to a Aff	50812173 // ncbi_bacterial // 20 // Negative Strand Matching Probes	ig/1385488-1385072_rc	---	---	---	---	---	Affymetrix Bsubtilis Genome Array	ig/1385488-1385072_rc_at	ig/1385488-1385072_rc	Affymetrix Proprietary Database	Exemplar sequence	Bacillus subtilis	B. subtilis /DB_XREF=gi:16077068 /DB_XREF=gb:NC_000964 /NOTE=Intergenic region correspo	ig/1385488-1385072_rc // --- // --- // --- // ---	ig/1385488-1385072_rc
BG11870/yvfB_at	1.94E-05	0.525113	-1.90435	SpeD-123 down vs 3610_123	339.783	301.134	117.608	138.709	126.728	133.22	140.762	155.286	220.935	259.658	248.88	275.057	23-Oct-13	This probe set was annotated using the Matching Probes based pipeline to a GenBank iden	50812173 // ncbi_bacterial // 20 // Negative Strand Matching Probes	936366(20)	---	---	---	---	---	Affymetrix Bsubtilis Genome Array	BG11870/yvfB_at	BG11870/yvfB	Affymetrix Proprietary Database	Exemplar sequence	Bacillus subtilis	B. subtilis /GEN=yvfB /DB_XREF=gi:16077068 /DB_XREF=gb:NC_000964 /NOTE=CDS correspondin	936366 // gi|936366|ref|NC_000964.2|NC_000964.2(GI:50812173):3516516-3517553(-) Bacillu	BG11870/yvfB
BG10931/pksM_2_at	0.000153928	0.527629	-1.89527	SpeD-123 down vs 3610_123	537.545	477.013	261.723	218.423	336.133	339.689	358.693	334.702	506.234	487.343	530.25	476.606	23-Oct-13	This probe set was annotated using the Matching Probes based pipeline to a GenBank iden	---	940026(20),50812173(19)	---	---	---	---	---	Affymetrix Bsubtilis Genome Array	BG10931/pksM_2_at	BG10931/pksM_2	Affymetrix Proprietary Database	Exemplar sequence	Bacillus subtilis	B. subtilis /GEN=pksM /DB_XREF=gi:16077068 /DB_XREF=gb:NC_000964 /NOTE=CDS correspondin	940026 // gi|940026|ref|NC_000964.2|NC_000964.2(GI:50812173):1820746-1833536(+) Bacillu	BG10931/pksM_2
BG13894/ytnM_at	0.00322737	0.528179	-1.8933	SpeD-123 down vs 3610_123	5724.79	5935.33	7362.26	3653.78	4638.33	4471.24	5231.29	4806.98	9296.78	9427.96	9660.96	6837.35	23-Oct-13	This probe set was annotated using the Matching Probes based pipeline to a GenBank iden	50812173 // ncbi_bacterial // 20 // Negative Strand Matching Probes	937366(20)	---	0005886 // plasma membrane // inferred from electronic annotation /// 0016020 // membra	---	---	---	Affymetrix Bsubtilis Genome Array	BG13894/ytnM_at	BG13894/ytnM	Affymetrix Proprietary Database	Exemplar sequence	Bacillus subtilis	B. subtilis /GEN=ytnM /DB_XREF=gi:16077068 /DB_XREF=gb:NC_000964 /NOTE=CDS correspondin	937366 // gi|937366|ref|NC_000964.2|NC_000964.2(GI:50812173):2997835-2998737(-) Bacillu	BG13894/ytnM
BG11858/slr_at	4.92E-06	0.529613	-1.88817	SpeD-123 down vs 3610_123	221.872	223.017	128.773	137.088	142.809	104.96	100.297	115.686	234.354	291.71	248.247	219.9	23-Oct-13	This probe set was annotated using the Matching Probes based pipeline to a GenBank iden	---	938581(20),50812173(20)	0006351 // transcription, DNA-dependent // inferred from electronic annotation /// 0006	---	0003677 // DNA binding // inferred from electronic annotation /// 0043565 // sequence-s	---	---	Affymetrix Bsubtilis Genome Array	BG11858/slr_at	BG11858/slr	Affymetrix Proprietary Database	Exemplar sequence	Bacillus subtilis	B. subtilis /GEN=slr /DB_XREF=gi:16077068 /DB_XREF=gb:NC_000964 /NOTE=CDS corresponding	938581 // gi|938581|ref|NC_000964.2|NC_000964.2(GI:50812173):3529130-3529590(+) Bacillu	BG11858/slr
BG12654/pksR_3_at	0.000437987	0.530327	-1.88563	SpeD-123 down vs 3610_123	1623.4	1458.45	797.543	639.851	1060.85	1170.97	1103.85	1261.88	1474.07	1539.93	1598.95	1502.75	23-Oct-13	This probe set was annotated using the Matching Probes based pipeline to a GenBank iden	---	940036(20),50812173(20)	---	---	---	---	---	Affymetrix Bsubtilis Genome Array	BG12654/pksR_3_at	BG12654/pksR_3	Affymetrix Proprietary Database	Exemplar sequence	Bacillus subtilis	B. subtilis /GEN=pksR /DB_XREF=gi:16077068 /DB_XREF=gb:NC_000964 /NOTE=CDS correspondin	940036 // gi|940036|ref|NC_000964.2|NC_000964.2(GI:50812173):1850083-1857716(+) Bacillu	BG12654/pksR_3
BG11861/yveM_at	2.62E-05	0.538524	-1.85693	SpeD-123 down vs 3610_123	473.95	445.029	238.436	264.428	271.549	268.107	232.911	233.176	468.857	546.991	427.455	414.989	23-Oct-13	This probe set was annotated using the Matching Probes based pipeline to a GenBank iden	50812173 // ncbi_bacterial // 20 // Negative Strand Matching Probes	938571(20)	0000271 // polysaccharide biosynthetic process // inferred from electronic annotation /	0005886 // plasma membrane // inferred from electronic annotation /// 0016020 // membra	---	---	---	Affymetrix Bsubtilis Genome Array	BG11861/yveM_at	BG11861/yveM	Affymetrix Proprietary Database	Exemplar sequence	Bacillus subtilis	B. subtilis /GEN=yveM /DB_XREF=gi:16077068 /DB_XREF=gb:NC_000964 /NOTE=CDS correspondin	938571 // gi|938571|ref|NC_000964.2|NC_000964.2(GI:50812173):3525437-3527233(-) Bacillu	BG11861/yveM
BG10931/pksM_4_at	3.05E-06	0.543694	-1.83927	SpeD-123 down vs 3610_123	1879.78	1954.4	857.629	933.39	979.354	1168.5	1009.11	1181.63	1599.14	1675.81	1820.23	1902.19	23-Oct-13	This probe set was annotated using the Matching Probes based pipeline to a GenBank iden	---	940026(20),50812173(20)	---	---	---	---	---	Affymetrix Bsubtilis Genome Array	BG10931/pksM_4_at	BG10931/pksM_4	Affymetrix Proprietary Database	Exemplar sequence	Bacillus subtilis	B. subtilis /GEN=pksM /DB_XREF=gi:16077068 /DB_XREF=gb:NC_000964 /NOTE=CDS correspondin	940026 // gi|940026|ref|NC_000964.2|NC_000964.2(GI:50812173):1820746-1833536(+) Bacillu	BG10931/pksM_4
BG12654/pksR_1_at	0.000103022	0.549968	-1.81829	SpeD-123 down vs 3610_123	2723.28	2466.7	1197.1	1366.54	1649.21	1928.71	1708.86	2126.47	2479.64	2525.33	2590.04	2406.89	23-Oct-13	This probe set was annotated using the Matching Probes based pipeline to a GenBank iden	---	940036(20),50812173(20)	---	---	---	---	---	Affymetrix Bsubtilis Genome Array	BG12654/pksR_1_at	BG12654/pksR_1	Affymetrix Proprietary Database	Exemplar sequence	Bacillus subtilis	B. subtilis /GEN=pksR /DB_XREF=gi:16077068 /DB_XREF=gb:NC_000964 /NOTE=CDS correspondin	940036 // gi|940036|ref|NC_000964.2|NC_000964.2(GI:50812173):1850083-1857716(+) Bacillu	BG12654/pksR_1
BG11096/nasD_at	0.00107572	0.552644	-1.80948	SpeD-123 down vs 3610_123	9667.79	9036.9	5513.68	4398.64	5354.07	7527.78	4813.47	5580.98	10221	9374.49	8029.05	10080.9	23-Oct-13	This probe set was annotated using the Matching Probes based pipeline to a GenBank iden	50812173 // ncbi_bacterial // 20 // Negative Strand Matching Probes	938329(20)	0042128 // nitrate assimilation // inferred from electronic annotation /// 0055114 // o	---	0008942 // nitrite reductase [NAD(P)H] activity // inferred from electronic annotation	---	---	Affymetrix Bsubtilis Genome Array	BG11096/nasD_at	BG11096/nasD	Affymetrix Proprietary Database	Exemplar sequence	Bacillus subtilis	B. subtilis /GEN=nasD /DB_XREF=gi:16077068 /DB_XREF=gb:NC_000964 /NOTE=CDS correspondin	938329 // gi|938329|ref|NC_000964.2|NC_000964.2(GI:50812173):355324-357741(-) Bacillus	BG11096/nasD
BG13234/ykfD_at	7.53E-05	0.55326	-1.80747	SpeD-123 down vs 3610_123	2249.93	2402.19	1542.65	1439.77	1413.9	1435.76	1365.33	1328.88	2175.02	2941.32	2898.59	2067.79	23-Oct-13	This probe set was annotated using the Matching Probes based pipeline to a GenBank iden	---	939863(20),50812173(20)	---	---	---	---	---	Affymetrix Bsubtilis Genome Array	BG13234/ykfD_at	BG13234/ykfD	Affymetrix Proprietary Database	Exemplar sequence	Bacillus subtilis	B. subtilis /GEN=ykfD /DB_XREF=gi:16077068 /DB_XREF=gb:NC_000964 /NOTE=CDS correspondin	939863 // gi|939863|ref|NC_000964.2|NC_000964.2(GI:50812173):1368148-1369133(+) Bacillu	BG13234/ykfD
BG13118/yitM_at	0.000117953	0.556173	-1.798	SpeD-123 down vs 3610_123	524.002	525.159	278.492	260.5	270.273	274.389	268.287	287.706	392.14	518.279	560.775	592.849	23-Oct-13	This probe set was annotated using the Matching Probes based pipeline to a GenBank iden	50812173 // ncbi_bacterial // 20 // Negative Strand Matching Probes	936374(20)	---	0016020 // membrane // inferred from electronic annotation /// 0016021 // integral to m	---	---	---	Affymetrix Bsubtilis Genome Array	BG13118/yitM_at	BG13118/yitM	Affymetrix Proprietary Database	Exemplar sequence	Bacillus subtilis	B. subtilis /GEN=yitM /DB_XREF=gi:16077068 /DB_XREF=gb:NC_000964 /NOTE=CDS correspondin	936374 // gi|936374|ref|NC_000964.2|NC_000964.2(GI:50812173):1181753-1182337(-) Bacillu	BG13118/yitM
BG13285/ykrZ_at	0.000425011	0.559761	-1.78648	SpeD-123 down vs 3610_123	4672.13	4640.92	2707.17	2577.67	2242.3	2281.81	2944.1	2096.59	3966.92	4516.77	4979.06	4022.66	23-Oct-13	This probe set was annotated using the Matching Probes based pipeline to a GenBank iden	---	939322(20),50812173(20)	0008652 // cellular amino acid biosynthetic process // inferred from electronic annotat	---	0005506 // iron ion binding // inferred from electronic annotation /// 0010308 // acire	---	---	Affymetrix Bsubtilis Genome Array	BG13285/ykrZ_at	BG13285/ykrZ	Affymetrix Proprietary Database	Exemplar sequence	Bacillus subtilis	B. subtilis /GEN=ykrZ /DB_XREF=gi:16077068 /DB_XREF=gb:NC_000964 /NOTE=CDS correspondin	939322 // gi|939322|ref|NC_000964.2|NC_000964.2(GI:50812173):1428891-1429429(+) Bacillu	BG13285/ykrZ
BG12702/yazC_at	0.0104585	0.559891	-1.78606	SpeD-123 down vs 3610_123	1858.8	1590.85	494.904	1030.71	870.038	1801.39	1736.51	1565.1	1141.56	1471.75	1505.06	1742.11	23-Oct-13	This probe set was annotated using the Matching Probes based pipeline to a GenBank iden	---	936369(20),50812173(20)	0006364 // rRNA processing // inferred from direct assay /// 0006364 // rRNA processing	0005737 // cytoplasm // inferred from electronic annotation	0003723 // RNA binding // inferred from electronic annotation /// 0004518 // nuclease a	---	---	Affymetrix Bsubtilis Genome Array	BG12702/yazC_at	BG12702/yazC	Affymetrix Proprietary Database	Exemplar sequence	Bacillus subtilis	B. subtilis /GEN=yazC /DB_XREF=gi:16077068 /DB_XREF=gb:NC_000964 /NOTE=CDS correspondin	936369 // gi|936369|ref|NC_000964.2|NC_000964.2(GI:50812173):114850-115283(+) Bacillus	BG12702/yazC
BG11098/nasF_at	0.000757392	0.560348	-1.78461	SpeD-123 down vs 3610_123	6692.72	6248.16	3503.48	3624.14	3667.49	4634.06	3026.16	3120.96	7135.82	6437.75	5761.32	7095.98	23-Oct-13	This probe set was annotated using the Matching Probes based pipeline to a GenBank iden	50812173 // ncbi_bacterial // 20 // Negative Strand Matching Probes	938324(20)	0006779 // porphyrin-containing compound biosynthetic process // inferred from electron	---	0004851 // uroporphyrin-III C-methyltransferase activity // inferred from electronic an	---	---	Affymetrix Bsubtilis Genome Array	BG11098/nasF_at	BG11098/nasF	Affymetrix Proprietary Database	Exemplar sequence	Bacillus subtilis	B. subtilis /GEN=nasF /DB_XREF=gi:16077068 /DB_XREF=gb:NC_000964 /NOTE=CDS correspondin	938324 // gi|938324|ref|NC_000964.2|NC_000964.2(GI:50812173):353460-354911(-) Bacillus	BG11098/nasF
BG11097/nasE_at	0.00113024	0.560414	-1.78439	SpeD-123 down vs 3610_123	9602.3	8595.7	5080.09	4447.39	4961.55	7078.84	4312.78	5066	9208.45	8922.02	7752.05	9804.08	23-Oct-13	This probe set was annotated using the Matching Probes based pipeline to a GenBank iden	50812173 // ncbi_bacterial // 20 // Negative Strand Matching Probes	938331(20)	0042128 // nitrate assimilation // inferred from electronic annotation /// 0055114 // o	0005737 // cytoplasm // inferred from electronic annotation	0008942 // nitrite reductase [NAD(P)H] activity // inferred from electronic annotation	---	---	Affymetrix Bsubtilis Genome Array	BG11097/nasE_at	BG11097/nasE	Affymetrix Proprietary Database	Exemplar sequence	Bacillus subtilis	B. subtilis /GEN=nasE /DB_XREF=gi:16077068 /DB_XREF=gb:NC_000964 /NOTE=CDS correspondin	938331 // gi|938331|ref|NC_000964.2|NC_000964.2(GI:50812173):354972-355292(-) Bacillus	BG11097/nasE
BG12654/pksR_6_at	1.52E-05	0.565203	-1.76928	SpeD-123 down vs 3610_123	467.589	503.891	238.611	265.157	253.275	384.762	430.544	412.858	393.151	457.49	493.436	448.878	23-Oct-13	This probe set was annotated using the Matching Probes based pipeline to a GenBank iden	---	940036(20),50812173(20)	---	---	---	---	---	Affymetrix Bsubtilis Genome Array	BG12654/pksR_6_at	BG12654/pksR_6	Affymetrix Proprietary Database	Exemplar sequence	Bacillus subtilis	B. subtilis /GEN=pksR /DB_XREF=gi:16077068 /DB_XREF=gb:NC_000964 /NOTE=CDS correspondin	940036 // gi|940036|ref|NC_000964.2|NC_000964.2(GI:50812173):1850083-1857716(+) Bacillu	BG12654/pksR_6
BG10843/dppB_at	7.10E-05	0.566475	-1.7653	SpeD-123 down vs 3610_123	1849.5	1882.2	1155.79	1004.49	936.448	1327.7	1261.45	1344.58	1543.18	2020.12	1918.55	1742.38	23-Oct-13	This probe set was annotated using the Matching Probes based pipeline to a GenBank iden	---	939881(20),50812173(20)	0006810 // transport // inferred from electronic annotation /// 0015031 // protein tran	0005886 // plasma membrane // inferred from electronic annotation /// 0016020 // membra	0005215 // transporter activity // inferred from electronic annotation	---	---	Affymetrix Bsubtilis Genome Array	BG10843/dppB_at	BG10843/dppB	Affymetrix Proprietary Database	Exemplar sequence	Bacillus subtilis	B. subtilis /GEN=dppB /DB_XREF=gi:16077068 /DB_XREF=gb:NC_000964 /NOTE=CDS correspondin	939881 // gi|939881|ref|NC_000964.2|NC_000964.2(GI:50812173):1360548-1361476(+) Bacillu	BG10843/dppB
BG12654/pksR_5_at	6.14E-05	0.567689	-1.76153	SpeD-123 down vs 3610_123	1333.71	1157.74	558.478	704.276	680.442	977.129	881.739	974.907	1024.49	1206.04	1183.97	1177.68	23-Oct-13	This probe set was annotated using the Matching Probes based pipeline to a GenBank iden	---	940036(20),50812173(20)	---	---	---	---	---	Affymetrix Bsubtilis Genome Array	BG12654/pksR_5_at	BG12654/pksR_5	Affymetrix Proprietary Database	Exemplar sequence	Bacillus subtilis	B. subtilis /GEN=pksR /DB_XREF=gi:16077068 /DB_XREF=gb:NC_000964 /NOTE=CDS correspondin	940036 // gi|940036|ref|NC_000964.2|NC_000964.2(GI:50812173):1850083-1857716(+) Bacillu	BG12654/pksR_5
BG13279/ykrT_at	0.00145503	0.570436	-1.75305	SpeD-123 down vs 3610_123	1520.22	1358.96	710.273	794.523	562.8	416.18	422.549	356.616	1130.81	1478.03	1023.75	1271.41	23-Oct-13	This probe set was annotated using the Matching Probes based pipeline to a GenBank iden	50812173 // ncbi_bacterial // 20 // Negative Strand Matching Probes	939336(20)	---	---	---	---	---	Affymetrix Bsubtilis Genome Array	BG13279/ykrT_at	BG13279/ykrT	Affymetrix Proprietary Database	Exemplar sequence	Bacillus subtilis	B. subtilis /GEN=ykrT /DB_XREF=gi:16077068 /DB_XREF=gb:NC_000964 /NOTE=CDS correspondin	939336 // gi|939336|ref|NC_000964.2|NC_000964.2(GI:50812173):1422549-1423748(-) Bacillu	BG13279/ykrT
BG11983/ureC_at	0.0232662	0.571323	-1.75032	SpeD-123 down vs 3610_123	5119.37	4748.84	1506.4	3655.48	2816.59	3766.93	3291.23	2698.63	4196.25	4302.14	4606.99	4712.46	23-Oct-13	This probe set was annotated using the Matching Probes based pipeline to a GenBank iden	50812173 // ncbi_bacterial // 20 // Negative Strand Matching Probes	936958(20)	0006807 // nitrogen compound metabolic process // inferred from electronic annotation /	0005737 // cytoplasm // inferred from electronic annotation	0009039 // urease activity // inferred from electronic annotation /// 0016151 // nickel	---	---	Affymetrix Bsubtilis Genome Array	BG11983/ureC_at	BG11983/ureC	Affymetrix Proprietary Database	Exemplar sequence	Bacillus subtilis	B. subtilis /GEN=ureC /DB_XREF=gi:16077068 /DB_XREF=gb:NC_000964 /NOTE=CDS correspondin	936958 // gi|936958|ref|NC_000964.2|NC_000964.2(GI:50812173):3765736-3767445(-) Bacillu	BG11983/ureC
BG10844/dppC_at	0.00236412	0.572738	-1.746	SpeD-123 down vs 3610_123	1624.76	1731.44	1251.33	1001.57	789.478	1074.01	957.215	1180.44	1423.12	1987.3	1862.19	1768.44	23-Oct-13	This probe set was annotated using the Matching Probes based pipeline to a GenBank iden	---	938038(20),50812173(20)	0006810 // transport // inferred from electronic annotation /// 0015031 // protein tran	0005886 // plasma membrane // inferred from electronic annotation /// 0016020 // membra	0005215 // transporter activity // inferred from electronic annotation	---	---	Affymetrix Bsubtilis Genome Array	BG10844/dppC_at	BG10844/dppC	Affymetrix Proprietary Database	Exemplar sequence	Bacillus subtilis	B. subtilis /GEN=dppC /DB_XREF=gi:16077068 /DB_XREF=gb:NC_000964 /NOTE=CDS correspondin	938038 // gi|938038|ref|NC_000964.2|NC_000964.2(GI:50812173):1361480-1362444(+) Bacillu	BG10844/dppC
BG10931/pksM_6_at	0.000114236	0.57634	-1.73509	SpeD-123 down vs 3610_123	1653.51	1634.66	742.015	1037.04	886.291	1177.67	1091.23	1170.47	1435.84	1500.23	1653.82	1515.16	23-Oct-13	This probe set was annotated using the Matching Probes based pipeline to a GenBank iden	---	940026(20),50812173(20)	---	---	---	---	---	Affymetrix Bsubtilis Genome Array	BG10931/pksM_6_at	BG10931/pksM_6	Affymetrix Proprietary Database	Exemplar sequence	Bacillus subtilis	B. subtilis /GEN=pksM /DB_XREF=gi:16077068 /DB_XREF=gb:NC_000964 /NOTE=CDS correspondin	940026 // gi|940026|ref|NC_000964.2|NC_000964.2(GI:50812173):1820746-1833536(+) Bacillu	BG10931/pksM_6
BG11982/ureB_at	0.0142675	0.581763	-1.71891	SpeD-123 down vs 3610_123	6029.5	5741.31	2013.47	4037.77	3311.88	4960.68	3447.23	3368.92	4805.74	5183.87	5489.19	6085.76	23-Oct-13	This probe set was annotated using the Matching Probes based pipeline to a GenBank iden	50812173 // ncbi_bacterial // 20 // Negative Strand Matching Probes	936967(20)	0043419 // urea catabolic process // inferred from electronic annotation	0005737 // cytoplasm // inferred from electronic annotation	0009039 // urease activity // inferred from electronic annotation /// 0016787 // hydrol	---	---	Affymetrix Bsubtilis Genome Array	BG11982/ureB_at	BG11982/ureB	Affymetrix Proprietary Database	Exemplar sequence	Bacillus subtilis	B. subtilis /GEN=ureB /DB_XREF=gi:16077068 /DB_XREF=gb:NC_000964 /NOTE=CDS correspondin	936967 // gi|936967|ref|NC_000964.2|NC_000964.2(GI:50812173):3767442-3767816(-) Bacillu	BG11982/ureB
BG13946/yuaF_at	0.00464567	0.583477	-1.71386	SpeD-123 down vs 3610_123	1740.33	1763.56	605.306	998.102	823.335	1136.96	1212.75	1349.45	1223.77	1249.16	1638.08	1390.76	23-Oct-13	This probe set was annotated using the Matching Probes based pipeline to a GenBank iden	50812173 // ncbi_bacterial // 20 // Negative Strand Matching Probes	937144(20)	---	0005886 // plasma membrane // inferred from electronic annotation /// 0016020 // membra	---	---	---	Affymetrix Bsubtilis Genome Array	BG13946/yuaF_at	BG13946/yuaF	Affymetrix Proprietary Database	Exemplar sequence	Bacillus subtilis	B. subtilis /GEN=yuaF /DB_XREF=gi:16077068 /DB_XREF=gb:NC_000964 /NOTE=CDS correspondin	937144 // gi|937144|ref|NC_000964.2|NC_000964.2(GI:50812173):3181054-3181578(-) Bacillu	BG13946/yuaF
BG13048/yhfB_at	0.00973894	0.59118	-1.69153	SpeD-123 down vs 3610_123	173.194	162.504	280.979	256.338	190.132	275.068	212.253	250.151	471.967	389.172	360.851	262.32	23-Oct-13	This probe set was annotated using the Matching Probes based pipeline to a GenBank iden	50812173 // ncbi_bacterial // 20 // Negative Strand Matching Probes	939306(20)	0006629 // lipid metabolic process // inferred from electronic annotation /// 0006631 /	0005737 // cytoplasm // inferred from electronic annotation	0003824 // catalytic activity // inferred from electronic annotation /// 0004315 // 3-o	---	---	Affymetrix Bsubtilis Genome Array	BG13048/yhfB_at	BG13048/yhfB	Affymetrix Proprietary Database	Exemplar sequence	Bacillus subtilis	B. subtilis /GEN=yhfB /DB_XREF=gi:16077068 /DB_XREF=gb:NC_000964 /NOTE=CDS correspondin	939306 // gi|939306|ref|NC_000964.2|NC_000964.2(GI:50812173):1092075-1093052(-) Bacillu	BG13048/yhfB
BG12654/pksR_4_at	0.000299741	0.591877	-1.68954	SpeD-123 down vs 3610_123	1711.6	1640.42	763.322	1056.35	934.218	1287.09	1106.51	1300.21	1408.22	1578	1634.9	1519.09	23-Oct-13	This probe set was annotated using the Matching Probes based pipeline to a GenBank iden	---	940036(20),50812173(20)	---	---	---	---	---	Affymetrix Bsubtilis Genome Array	BG12654/pksR_4_at	BG12654/pksR_4	Affymetrix Proprietary Database	Exemplar sequence	Bacillus subtilis	B. subtilis /GEN=pksR /DB_XREF=gi:16077068 /DB_XREF=gb:NC_000964 /NOTE=CDS correspondin	940036 // gi|940036|ref|NC_000964.2|NC_000964.2(GI:50812173):1850083-1857716(+) Bacillu	BG12654/pksR_4
BG10931/pksM_3_at	9.41E-06	0.593702	-1.68435	SpeD-123 down vs 3610_123	2298.46	2269.23	1252.39	1269.61	1388.36	1517.32	1237.04	1469.08	2101.93	2210.69	2270.19	2269.86	23-Oct-13	This probe set was annotated using the Matching Probes based pipeline to a GenBank iden	---	940026(20),50812173(20)	---	---	---	---	---	Affymetrix Bsubtilis Genome Array	BG10931/pksM_3_at	BG10931/pksM_3	Affymetrix Proprietary Database	Exemplar sequence	Bacillus subtilis	B. subtilis /GEN=pksM /DB_XREF=gi:16077068 /DB_XREF=gb:NC_000964 /NOTE=CDS correspondin	940026 // gi|940026|ref|NC_000964.2|NC_000964.2(GI:50812173):1820746-1833536(+) Bacillu	BG10931/pksM_3
BG10931/pksM_8_at	0.00341168	0.594604	-1.68179	SpeD-123 down vs 3610_123	787.704	918.826	353.977	628.96	497.689	609.473	601.329	613.495	747.188	802.734	878.759	846.572	23-Oct-13	This probe set was annotated using the Matching Probes based pipeline to a GenBank iden	---	940026(20),50812173(20)	---	---	---	---	---	Affymetrix Bsubtilis Genome Array	BG10931/pksM_8_at	BG10931/pksM_8	Affymetrix Proprietary Database	Exemplar sequence	Bacillus subtilis	B. subtilis /GEN=pksM /DB_XREF=gi:16077068 /DB_XREF=gb:NC_000964 /NOTE=CDS correspondin	940026 // gi|940026|ref|NC_000964.2|NC_000964.2(GI:50812173):1820746-1833536(+) Bacillu	BG10931/pksM_8
BG10930/pksK_at	3.67E-05	0.597102	-1.67475	SpeD-123 down vs 3610_123	802.218	775.279	411.307	441.135	517.031	546.543	529.732	522.431	682.059	796.602	811.043	804.084	23-Oct-13	This probe set was annotated using the Matching Probes based pipeline to a GenBank iden	---	940043(20),50812173(20)	---	---	---	---	---	Affymetrix Bsubtilis Genome Array	BG10930/pksK_at	BG10930/pksK	Affymetrix Proprietary Database	Exemplar sequence	Bacillus subtilis	B. subtilis /GEN=pksK /DB_XREF=gi:16077068 /DB_XREF=gb:NC_000964 /NOTE=CDS correspondin	940043 // gi|940043|ref|NC_000964.2|NC_000964.2(GI:50812173):1791993-1807132(+) Bacillu	BG10930/pksK
BG13337/ykzI_at	0.049476	0.599879	-1.667	SpeD-123 down vs 3610_123	1055.11	1707.14	299.662	401.35	417.656	1795.2	2486.52	2047.11	476.768	501.669	972.877	1682.22	23-Oct-13	This probe set was annotated using the Matching Probes based pipeline to a GenBank iden	---	935992(20),50812173(20)	---	---	---	---	---	Affymetrix Bsubtilis Genome Array	BG13337/ykzI_at	BG13337/ykzI	Affymetrix Proprietary Database	Exemplar sequence	Bacillus subtilis	B. subtilis /GEN=ykzI /DB_XREF=gi:16077068 /DB_XREF=gb:NC_000964 /NOTE=CDS correspondin	935992 // gi|935992|ref|NC_000964.2|NC_000964.2(GI:50812173):1536419-1536609(+) Bacillu	BG13337/ykzI
ig/4185300-4184889_rc_at	0.00149457	0.600464	-1.66538	SpeD-123 down vs 3610_123	58.072	52.5012	47.317	37.1884	44.0386	48.7754	45.0875	45.1588	66.8011	90.5653	59.1631	59.6435	23-Oct-13	This probe set was annotated using the Design Representative Id based pipeline to a Aff	50812173 // ncbi_bacterial // 20 // Negative Strand Matching Probes	ig/4185300-4184889_rc	---	---	---	---	---	Affymetrix Bsubtilis Genome Array	ig/4185300-4184889_rc_at	ig/4185300-4184889_rc	Affymetrix Proprietary Database	Exemplar sequence	Bacillus subtilis	B. subtilis /DB_XREF=gi:16077068 /DB_XREF=gb:NC_000964 /NOTE=Intergenic region correspo	ig/4185300-4184889_rc // --- // --- // --- // ---	ig/4185300-4184889_rc
BG10931/pksM_5_at	4.16E-05	0.60085	-1.66431	SpeD-123 down vs 3610_123	2215.62	2223.79	1107.88	1368.65	1244.63	1579.28	1372.96	1544.67	1893.68	2088.72	2199.58	2082.81	23-Oct-13	This probe set was annotated using the Matching Probes based pipeline to a GenBank iden	---	940026(20),50812173(20)	---	---	---	---	---	Affymetrix Bsubtilis Genome Array	BG10931/pksM_5_at	BG10931/pksM_5	Affymetrix Proprietary Database	Exemplar sequence	Bacillus subtilis	B. subtilis /GEN=pksM /DB_XREF=gi:16077068 /DB_XREF=gb:NC_000964 /NOTE=CDS correspondin	940026 // gi|940026|ref|NC_000964.2|NC_000964.2(GI:50812173):1820746-1833536(+) Bacillu	BG10931/pksM_5
BG10155/cysE_at	0.0220193	0.604897	-1.65317	SpeD-123 down vs 3610_123	4909.03	4536.96	1678.5	3295.71	3659.73	4634.93	3890.25	4240.82	4387.8	4596.69	4535.06	4768.52	23-Oct-13	This probe set was annotated using the Matching Probes based pipeline to a GenBank iden	---	936831(20),50812173(20)	0006535 // cysteine biosynthetic process from serine // inferred from electronic annota	0005737 // cytoplasm // inferred from electronic annotation	0009001 // serine O-acetyltransferase activity // inferred from electronic annotation /	---	---	Affymetrix Bsubtilis Genome Array	BG10155/cysE_at	BG10155/cysE	Affymetrix Proprietary Database	Exemplar sequence	Bacillus subtilis	B. subtilis /GEN=cysE /DB_XREF=gi:16077068 /DB_XREF=gb:NC_000964 /NOTE=CDS correspondin	936831 // gi|936831|ref|NC_000964.2|NC_000964.2(GI:50812173):112796-113451(+) Bacillus	BG10155/cysE
BG10845/dppD_at	0.00167226	0.608642	-1.643	SpeD-123 down vs 3610_123	2289.97	2362.67	1846.23	1585.79	1227.42	1401.25	1360.39	1473.39	2114.22	2759.93	2731.42	2172.26	23-Oct-13	This probe set was annotated using the Matching Probes based pipeline to a GenBank iden	---	938628(20),50812173(20)	0006200 // ATP catabolic process // inferred from electronic annotation /// 0006810 //	0005886 // plasma membrane // inferred from electronic annotation /// 0016020 // membra	0000166 // nucleotide binding // inferred from electronic annotation /// 0005524 // ATP	---	---	Affymetrix Bsubtilis Genome Array	BG10845/dppD_at	BG10845/dppD	Affymetrix Proprietary Database	Exemplar sequence	Bacillus subtilis	B. subtilis /GEN=dppD /DB_XREF=gi:16077068 /DB_XREF=gb:NC_000964 /NOTE=CDS correspondin	938628 // gi|938628|ref|NC_000964.2|NC_000964.2(GI:50812173):1362447-1363456(+) Bacillu	BG10845/dppD
BG12653/pksP_9_at	0.00392504	0.609298	-1.64123	SpeD-123 down vs 3610_123	1751.57	1540.81	728.088	1245.53	995.106	1261.41	1152.98	1338.18	1420.36	1648.61	1703.73	1638.32	23-Oct-13	This probe set was annotated using the Matching Probes based pipeline to a GenBank iden	---	940054(20),50812173(20)	---	---	---	---	---	Affymetrix Bsubtilis Genome Array	BG12653/pksP_9_at	BG12653/pksP_9	Affymetrix Proprietary Database	Exemplar sequence	Bacillus subtilis	B. subtilis /GEN=pksP /DB_XREF=gi:16077068 /DB_XREF=gb:NC_000964 /NOTE=CDS correspondin	940054 // gi|940054|ref|NC_000964.2|NC_000964.2(GI:50812173):1833602-1850070(+) Bacillu	BG12653/pksP_9
BG13174/yjdB_at	0.00991899	0.610436	-1.63817	SpeD-123 down vs 3610_123	149.058	160.986	86.2737	72.0059	64.0115	109.673	160.17	161.037	102.863	108.341	156.868	139.101	23-Oct-13	This probe set was annotated using the Matching Probes based pipeline to a GenBank iden	50812173 // ncbi_bacterial // 20 // Negative Strand Matching Probes	936431(20)	---	---	---	---	---	Affymetrix Bsubtilis Genome Array	BG13174/yjdB_at	BG13174/yjdB	Affymetrix Proprietary Database	Exemplar sequence	Bacillus subtilis	B. subtilis /GEN=yjdB /DB_XREF=gi:16077068 /DB_XREF=gb:NC_000964 /NOTE=CDS correspondin	936431 // gi|936431|ref|NC_000964.2|NC_000964.2(GI:50812173):1269045-1269392(-) Bacillu	BG13174/yjdB
BG10698/pksL_9_at	5.21E-05	0.612294	-1.6332	SpeD-123 down vs 3610_123	3636.44	3676.34	1964.26	2334.51	2129.42	2740.28	2563.81	2805.23	3074.72	3566.6	3878.97	3741.02	23-Oct-13	This probe set was annotated using the Matching Probes based pipeline to a GenBank iden	---	940032(20),50812173(20)	---	---	---	---	---	Affymetrix Bsubtilis Genome Array	BG10698/pksL_9_at	BG10698/pksL_9	Affymetrix Proprietary Database	Exemplar sequence	Bacillus subtilis	B. subtilis /GEN=pksL /DB_XREF=gi:16077068 /DB_XREF=gb:NC_000964 /NOTE=CDS correspondin	940032 // gi|940032|ref|NC_000964.2|NC_000964.2(GI:50812173):1807114-1820732(+) Bacillu	BG10698/pksL_9
BG10931/pksM_9_at	0.00312799	0.613653	-1.62959	SpeD-123 down vs 3610_123	2768.73	3237.78	1361.91	2158.57	1802.99	2333.9	2166.69	2347.15	2488.58	2792.26	3300.9	3062.63	23-Oct-13	This probe set was annotated using the Matching Probes based pipeline to a GenBank iden	---	940026(19),50812173(20)	---	---	---	---	---	Affymetrix Bsubtilis Genome Array	BG10931/pksM_9_at	BG10931/pksM_9	Affymetrix Proprietary Database	Exemplar sequence	Bacillus subtilis	B. subtilis /GEN=pksM /DB_XREF=gi:16077068 /DB_XREF=gb:NC_000964 /NOTE=CDS correspondin	940026 // gi|940026|ref|NC_000964.2|NC_000964.2(GI:50812173):1820746-1833536(+) Bacillu	BG10931/pksM_9
BG10931/pksM_7_at	0.00291665	0.615204	-1.62548	SpeD-123 down vs 3610_123	881.529	880.706	363.564	604.671	511.228	638.371	609.274	628.713	747.935	745.091	866.133	785.545	23-Oct-13	This probe set was annotated using the Matching Probes based pipeline to a GenBank iden	---	940026(20),50812173(20)	---	---	---	---	---	Affymetrix Bsubtilis Genome Array	BG10931/pksM_7_at	BG10931/pksM_7	Affymetrix Proprietary Database	Exemplar sequence	Bacillus subtilis	B. subtilis /GEN=pksM /DB_XREF=gi:16077068 /DB_XREF=gb:NC_000964 /NOTE=CDS correspondin	940026 // gi|940026|ref|NC_000964.2|NC_000964.2(GI:50812173):1820746-1833536(+) Bacillu	BG10931/pksM_7
BG11018/yvmB_at	0.00704709	0.615501	-1.62469	SpeD-123 down vs 3610_123	75.3854	80.2418	52.6094	58.6079	49.0738	45.5199	46.7704	51.7109	74.6047	70.4119	123.529	75.3443	23-Oct-13	This probe set was annotated using the Matching Probes based pipeline to a GenBank iden	---	936625(20),50812173(20)	0006351 // transcription, DNA-dependent // inferred from electronic annotation /// 0006	0005622 // intracellular // inferred from electronic annotation	0003677 // DNA binding // inferred from electronic annotation /// 0003700 // sequence-s	---	---	Affymetrix Bsubtilis Genome Array	BG11018/yvmB_at	BG11018/yvmB	Affymetrix Proprietary Database	Exemplar sequence	Bacillus subtilis	B. subtilis /GEN=yvmB /DB_XREF=gi:16077068 /DB_XREF=gb:NC_000964 /NOTE=CDS correspondin	936625 // gi|936625|ref|NC_000964.2|NC_000964.2(GI:50812173):3604022-3604533(+) Bacillu	BG11018/yvmB
BG12654/pksR_at	0.000766334	0.616362	-1.62242	SpeD-123 down vs 3610_123	1020.51	931.509	474.799	722.173	629.273	754.5	704.408	749.361	986.067	950.022	983.655	918.704	23-Oct-13	This probe set was annotated using the Matching Probes based pipeline to a GenBank iden	---	940036(20),50812173(20)	---	---	---	---	---	Affymetrix Bsubtilis Genome Array	BG12654/pksR_at	BG12654/pksR	Affymetrix Proprietary Database	Exemplar sequence	Bacillus subtilis	B. subtilis /GEN=pksR /DB_XREF=gi:16077068 /DB_XREF=gb:NC_000964 /NOTE=CDS correspondin	940036 // gi|940036|ref|NC_000964.2|NC_000964.2(GI:50812173):1850083-1857716(+) Bacillu	BG12654/pksR
BG14121/yvmC_at	0.00723035	0.616508	-1.62204	SpeD-123 down vs 3610_123	128.182	137.024	108.314	103.19	100.591	94.8499	109.274	135.961	219.107	128.368	170.59	120.967	23-Oct-13	This probe set was annotated using the Matching Probes based pipeline to a GenBank iden	50812173 // ncbi_bacterial // 20 // Negative Strand Matching Probes	936633(20)	0046148 // pigment biosynthetic process // inferred from direct assay	---	0016740 // transferase activity // inferred from electronic annotation /// 0016755 // t	---	---	Affymetrix Bsubtilis Genome Array	BG14121/yvmC_at	BG14121/yvmC	Affymetrix Proprietary Database	Exemplar sequence	Bacillus subtilis	B. subtilis /GEN=yvmC /DB_XREF=gi:16077068 /DB_XREF=gb:NC_000964 /NOTE=CDS correspondin	936633 // gi|936633|ref|NC_000964.2|NC_000964.2(GI:50812173):3602851-3603597(-) Bacillu	BG14121/yvmC
BG12653/pksP_at	0.0447715	0.618852	-1.6159	SpeD-123 down vs 3610_123	1059.92	1265.52	423.583	909.425	634.295	635.717	819.125	834.963	916.883	857.32	1311.53	935.157	23-Oct-13	This probe set was annotated using the Matching Probes based pipeline to a GenBank iden	---	940054(20),50812173(20)	---	---	---	---	---	Affymetrix Bsubtilis Genome Array	BG12653/pksP_at	BG12653/pksP	Affymetrix Proprietary Database	Exemplar sequence	Bacillus subtilis	B. subtilis /GEN=pksP /DB_XREF=gi:16077068 /DB_XREF=gb:NC_000964 /NOTE=CDS correspondin	940054 // gi|940054|ref|NC_000964.2|NC_000964.2(GI:50812173):1833602-1850070(+) Bacillu	BG12653/pksP
BG12653/pksP_10_at	0.000133933	0.619937	-1.61307	SpeD-123 down vs 3610_123	2185.15	2045.85	1070.69	1363.61	1348.12	1655.68	1421.56	1632.57	1912.3	2068.78	2088.2	2053.47	23-Oct-13	This probe set was annotated using the Matching Probes based pipeline to a GenBank iden	---	940054(20),50812173(20)	---	---	---	---	---	Affymetrix Bsubtilis Genome Array	BG12653/pksP_10_at	BG12653/pksP_10	Affymetrix Proprietary Database	Exemplar sequence	Bacillus subtilis	B. subtilis /GEN=pksP /DB_XREF=gi:16077068 /DB_XREF=gb:NC_000964 /NOTE=CDS correspondin	940054 // gi|940054|ref|NC_000964.2|NC_000964.2(GI:50812173):1833602-1850070(+) Bacillu	BG12653/pksP_10
BG12079/ydbL_at	0.0271031	0.620082	-1.61269	SpeD-123 down vs 3610_123	3145.83	2967.46	836.753	1378.55	1728.63	3369.21	3881.99	3024.81	1728.31	2022.75	2392.28	2634.69	23-Oct-13	This probe set was annotated using the Matching Probes based pipeline to a GenBank iden	---	938227(20),50812173(20)	---	0005886 // plasma membrane // inferred from electronic annotation /// 0016020 // membra	---	---	---	Affymetrix Bsubtilis Genome Array	BG12079/ydbL_at	BG12079/ydbL	Affymetrix Proprietary Database	Exemplar sequence	Bacillus subtilis	B. subtilis /GEN=ydbL /DB_XREF=gi:16077068 /DB_XREF=gb:NC_000964 /NOTE=CDS correspondin	938227 // gi|938227|ref|NC_000964.2|NC_000964.2(GI:50812173):504249-504586(+) Bacillus	BG12079/ydbL
BG12341/yuaB_at	0.000291177	0.620554	-1.61146	SpeD-123 down vs 3610_123	3015.6	2987.37	1387.46	1778.26	1644.04	1860.84	1790.65	1552.02	2343.75	2602.88	2782.44	2688.64	23-Oct-13	This probe set was annotated using the Matching Probes based pipeline to a GenBank iden	---	938831(20),50812173(20)	---	0016020 // membrane // inferred from electronic annotation /// 0016021 // integral to m	---	---	---	Affymetrix Bsubtilis Genome Array	BG12341/yuaB_at	BG12341/yuaB	Affymetrix Proprietary Database	Exemplar sequence	Bacillus subtilis	B. subtilis /GEN=yuaB /DB_XREF=gi:16077068 /DB_XREF=gb:NC_000964 /NOTE=CDS correspondin	938831 // gi|938831|ref|NC_000964.2|NC_000964.2(GI:50812173):3186541-3187088(+) Bacillu	BG12341/yuaB
BG13474/yoaC_at	0.00279555	0.621147	-1.60993	SpeD-123 down vs 3610_123	1362.09	1296.11	670.806	797.437	569.313	453.315	612.4	461.127	943.059	1115.67	1207.78	1235.15	23-Oct-13	This probe set was annotated using the Matching Probes based pipeline to a GenBank iden	50812173 // ncbi_bacterial // 20 // Negative Strand Matching Probes	940100(20)	0005975 // carbohydrate metabolic process // inferred from electronic annotation /// 00	---	0004370 // glycerol kinase activity // inferred from electronic annotation /// 0016301	---	---	Affymetrix Bsubtilis Genome Array	BG13474/yoaC_at	BG13474/yoaC	Affymetrix Proprietary Database	Exemplar sequence	Bacillus subtilis	B. subtilis /GEN=yoaC /DB_XREF=gi:16077068 /DB_XREF=gb:NC_000964 /NOTE=CDS correspondin	940100 // gi|940100|ref|NC_000964.2|NC_000964.2(GI:50812173):2021771-2023234(-) Bacillu	BG13474/yoaC
BG10698/pksL_3_at	0.000131972	0.621685	-1.60853	SpeD-123 down vs 3610_123	1515.53	1517.06	820.147	954.139	907.725	1021.14	1020.88	1130.16	1242.71	1506.73	1578.85	1679.04	23-Oct-13	This probe set was annotated using the Matching Probes based pipeline to a GenBank iden	---	940032(20),50812173(20)	---	---	---	---	---	Affymetrix Bsubtilis Genome Array	BG10698/pksL_3_at	BG10698/pksL_3	Affymetrix Proprietary Database	Exemplar sequence	Bacillus subtilis	B. subtilis /GEN=pksL /DB_XREF=gi:16077068 /DB_XREF=gb:NC_000964 /NOTE=CDS correspondin	940032 // gi|940032|ref|NC_000964.2|NC_000964.2(GI:50812173):1807114-1820732(+) Bacillu	BG10698/pksL_3
BG13163/yjcJ_at	0.00448016	0.623835	-1.60299	SpeD-123 down vs 3610_123	2543.47	1983.44	1070.04	1579.28	1177.09	1064.16	1299.98	1082.45	1890.86	1962.58	2207.87	1859.55	23-Oct-13	This probe set was annotated using the Matching Probes based pipeline to a GenBank iden	---	936424(20),50812173(20)	0008652 // cellular amino acid biosynthetic process // inferred from electronic annotat	0005737 // cytoplasm // inferred from electronic annotation	0003824 // catalytic activity // inferred from electronic annotation /// 0004121 // cys	---	---	Affymetrix Bsubtilis Genome Array	BG13163/yjcJ_at	BG13163/yjcJ	Affymetrix Proprietary Database	Exemplar sequence	Bacillus subtilis	B. subtilis /GEN=yjcJ /DB_XREF=gi:16077068 /DB_XREF=gb:NC_000964 /NOTE=CDS correspondin	936424 // gi|936424|ref|NC_000964.2|NC_000964.2(GI:50812173):1258917-1260091(+) Bacillu	BG13163/yjcJ
ig/3672624-3670435_at	0.0309799	0.624249	-1.60193	SpeD-123 down vs 3610_123	38.2103	50.5792	30.9541	21.8775	25.0104	35.6361	50.0717	40.9303	29.422	41.6424	56.8268	50.8782	23-Oct-13	This probe set was annotated using the Matching Probes based pipeline to a GenBank iden	---	50812173(20)	---	---	---	---	---	Affymetrix Bsubtilis Genome Array	ig/3672624-3670435_at	ig/3672624-3670435	Affymetrix Proprietary Database	Exemplar sequence	Bacillus subtilis	B. subtilis /DB_XREF=gi:16077068 /DB_XREF=gb:NC_000964 /NOTE=Intergenic region correspo	50812173 // gi|50812173|ref|NC_000964.2| Bacillus subtilis subsp. subtilis str. 168, co	ig/3672624-3670435
BG14078/yvbA_at	0.026282	0.625448	-1.59885	SpeD-123 down vs 3610_123	2479.71	2073.09	1017.19	1171.63	1002.85	968.524	2016.02	1554.93	1657.86	1818.47	1620.33	1759.84	23-Oct-13	This probe set was annotated using the Matching Probes based pipeline to a GenBank iden	50812173 // ncbi_bacterial // 20 // Negative Strand Matching Probes	936249(20)	0006351 // transcription, DNA-dependent // inferred from electronic annotation /// 0006	0005737 // cytoplasm // inferred from electronic annotation	0003677 // DNA binding // inferred from electronic annotation /// 0003700 // sequence-s	---	---	Affymetrix Bsubtilis Genome Array	BG14078/yvbA_at	BG14078/yvbA	Affymetrix Proprietary Database	Exemplar sequence	Bacillus subtilis	B. subtilis /GEN=yvbA /DB_XREF=gi:16077068 /DB_XREF=gb:NC_000964 /NOTE=CDS correspondin	936249 // gi|936249|ref|NC_000964.2|NC_000964.2(GI:50812173):3466085-3466357(-) Bacillu	BG14078/yvbA
BG12653/pksP_8_at	0.00120217	0.625588	-1.5985	SpeD-123 down vs 3610_123	1307.02	1220.34	580.248	825.278	764.748	953.642	788.521	987.754	1058.6	1193.15	1184.25	1220.2	23-Oct-13	This probe set was annotated using the Matching Probes based pipeline to a GenBank iden	---	940054(20),50812173(20)	---	---	---	---	---	Affymetrix Bsubtilis Genome Array	BG12653/pksP_8_at	BG12653/pksP_8	Affymetrix Proprietary Database	Exemplar sequence	Bacillus subtilis	B. subtilis /GEN=pksP /DB_XREF=gi:16077068 /DB_XREF=gb:NC_000964 /NOTE=CDS correspondin	940054 // gi|940054|ref|NC_000964.2|NC_000964.2(GI:50812173):1833602-1850070(+) Bacillu	BG12653/pksP_8
BG13233/ykfC_at	0.00807436	0.625741	-1.59811	SpeD-123 down vs 3610_123	910.088	888.838	675.044	864.975	547.933	586.601	538.497	516.194	844.056	1210.94	1277.58	878.592	23-Oct-13	This probe set was annotated using the Matching Probes based pipeline to a GenBank iden	---	937979(20),50812173(20)	---	---	---	---	---	Affymetrix Bsubtilis Genome Array	BG13233/ykfC_at	BG13233/ykfC	Affymetrix Proprietary Database	Exemplar sequence	Bacillus subtilis	B. subtilis /GEN=ykfC /DB_XREF=gi:16077068 /DB_XREF=gb:NC_000964 /NOTE=CDS correspondin	937979 // gi|937979|ref|NC_000964.2|NC_000964.2(GI:50812173):1367245-1368137(+) Bacillu	BG13233/ykfC
BG12596/hipO_at	0.0122247	0.627797	-1.59287	SpeD-123 down vs 3610_123	8324.11	8581.27	12952.5	7097.6	8058.52	7494.74	7128.25	8604.18	14457.5	13894.1	14905.2	10363.1	23-Oct-13	This probe set was annotated using the Matching Probes based pipeline to a GenBank iden	50812173 // ncbi_bacterial // 20 // Negative Strand Matching Probes	936157(20)	0008152 // metabolic process // inferred from electronic annotation	---	0016787 // hydrolase activity // inferred from electronic annotation	---	---	Affymetrix Bsubtilis Genome Array	BG12596/hipO_at	BG12596/hipO	Affymetrix Proprietary Database	Exemplar sequence	Bacillus subtilis	B. subtilis /GEN=hipO /DB_XREF=gi:16077068 /DB_XREF=gb:NC_000964 /NOTE=CDS correspondin	936157 // gi|936157|ref|NC_000964.2|NC_000964.2(GI:50812173):2998756-3000006(-) Bacillu	BG12596/hipO
BG10855/citZ_at	3.51E-05	0.629102	-1.58957	SpeD-123 down vs 3610_123	9545.15	9060.68	5288.84	6504.14	6382.27	6822.41	7379.89	7794.11	9441.66	9637.03	9691.04	8937.79	23-Oct-13	This probe set was annotated using the Matching Probes based pipeline to a GenBank iden	50812173 // ncbi_bacterial // 20 // Negative Strand Matching Probes	937381(20)	0006099 // tricarboxylic acid cycle // inferred from electronic annotation /// 0008152	0005737 // cytoplasm // inferred from electronic annotation	0003824 // catalytic activity // inferred from electronic annotation /// 0004108 // cit	---	---	Affymetrix Bsubtilis Genome Array	BG10855/citZ_at	BG10855/citZ	Affymetrix Proprietary Database	Exemplar sequence	Bacillus subtilis	B. subtilis /GEN=citZ /DB_XREF=gi:16077068 /DB_XREF=gb:NC_000964 /NOTE=CDS correspondin	937381 // gi|937381|ref|NC_000964.2|NC_000964.2(GI:50812173):2980190-2981308(-) Bacillu	BG10855/citZ
BG10698/pksL_6_at	0.00122925	0.631282	-1.58408	SpeD-123 down vs 3610_123	3993.5	3480.33	1821.5	2656.67	2294.69	2894.67	2682.55	3090.58	3338.73	3387.86	3902.25	3744.76	23-Oct-13	This probe set was annotated using the Matching Probes based pipeline to a GenBank iden	---	940032(20),50812173(20)	---	---	---	---	---	Affymetrix Bsubtilis Genome Array	BG10698/pksL_6_at	BG10698/pksL_6	Affymetrix Proprietary Database	Exemplar sequence	Bacillus subtilis	B. subtilis /GEN=pksL /DB_XREF=gi:16077068 /DB_XREF=gb:NC_000964 /NOTE=CDS correspondin	940032 // gi|940032|ref|NC_000964.2|NC_000964.2(GI:50812173):1807114-1820732(+) Bacillu	BG10698/pksL_6
ig/3998141-3997778_at	0.033219	0.631832	-1.5827	SpeD-123 down vs 3610_123	1970.13	1495.81	870.259	1209.27	760.482	700.668	900.904	587.412	1135.16	1812.99	1541.7	1407.49	23-Oct-13	This probe set was annotated using the Matching Probes based pipeline to a GenBank iden	---	50812173(20)	---	---	---	---	---	Affymetrix Bsubtilis Genome Array	ig/3998141-3997778_at	ig/3998141-3997778	Affymetrix Proprietary Database	Exemplar sequence	Bacillus subtilis	B. subtilis /DB_XREF=gi:16077068 /DB_XREF=gb:NC_000964 /NOTE=Intergenic region correspo	50812173 // gi|50812173|ref|NC_000964.2| Bacillus subtilis subsp. subtilis str. 168, co	ig/3998141-3997778
BG10698/pksL_at	0.00284302	0.632392	-1.5813	SpeD-123 down vs 3610_123	1710.54	1877.59	983.994	1102.95	872.831	919.925	1173.16	1234.54	1294.27	1591.48	1818.41	1837.36	23-Oct-13	This probe set was annotated using the Matching Probes based pipeline to a GenBank iden	---	940032(20),50812173(20)	---	---	---	---	---	Affymetrix Bsubtilis Genome Array	BG10698/pksL_at	BG10698/pksL	Affymetrix Proprietary Database	Exemplar sequence	Bacillus subtilis	B. subtilis /GEN=pksL /DB_XREF=gi:16077068 /DB_XREF=gb:NC_000964 /NOTE=CDS correspondin	940032 // gi|940032|ref|NC_000964.2|NC_000964.2(GI:50812173):1807114-1820732(+) Bacillu	BG10698/pksL
BG10931/pksM_at	0.00439793	0.633173	-1.57935	SpeD-123 down vs 3610_123	563.856	549.649	254.109	417.755	295.454	396.498	357.606	379.249	444.297	496.223	560.421	546.821	23-Oct-13	This probe set was annotated using the Matching Probes based pipeline to a GenBank iden	---	940026(20),50812173(20)	---	---	---	---	---	Affymetrix Bsubtilis Genome Array	BG10931/pksM_at	BG10931/pksM	Affymetrix Proprietary Database	Exemplar sequence	Bacillus subtilis	B. subtilis /GEN=pksM /DB_XREF=gi:16077068 /DB_XREF=gb:NC_000964 /NOTE=CDS correspondin	940026 // gi|940026|ref|NC_000964.2|NC_000964.2(GI:50812173):1820746-1833536(+) Bacillu	BG10931/pksM
BG10842/dppA_at	0.000369763	0.633532	-1.57845	SpeD-123 down vs 3610_123	2521.91	2272.94	1276.39	1503.53	1504.99	1948.15	2120.01	1977.9	1914.18	2479.82	2392.88	2186.9	23-Oct-13	This probe set was annotated using the Matching Probes based pipeline to a GenBank iden	---	936727(20),50812173(20)	---	---	---	---	---	Affymetrix Bsubtilis Genome Array	BG10842/dppA_at	BG10842/dppA	Affymetrix Proprietary Database	Exemplar sequence	Bacillus subtilis	B. subtilis /GEN=dppA /DB_XREF=gi:16077068 /DB_XREF=gb:NC_000964 /NOTE=CDS correspondin	936727 // gi|936727|ref|NC_000964.2|NC_000964.2(GI:50812173):1359707-1360533(+) Bacillu	BG10842/dppA
BG13130/yjbA_at	0.0104681	0.634683	-1.57559	SpeD-123 down vs 3610_123	291.232	329.572	318.349	216.125	240.085	130.881	125.511	174.96	393.033	452.542	363.256	403.207	23-Oct-13	This probe set was annotated using the Matching Probes based pipeline to a GenBank iden	---	939369(20),50812173(20)	---	---	---	---	---	Affymetrix Bsubtilis Genome Array	BG13130/yjbA_at	BG13130/yjbA	Affymetrix Proprietary Database	Exemplar sequence	Bacillus subtilis	B. subtilis /GEN=yjbA /DB_XREF=gi:16077068 /DB_XREF=gb:NC_000964 /NOTE=CDS correspondin	939369 // gi|939369|ref|NC_000964.2|NC_000964.2(GI:50812173):1216638-1217392(+) Bacillu	BG13130/yjbA
BG10846/dppE_at	0.0118388	0.634897	-1.57506	SpeD-123 down vs 3610_123	1431.75	1343.93	1280.01	1041	791.673	875.185	980.447	824.342	1237.74	1778.2	1872.78	1372.25	23-Oct-13	This probe set was annotated using the Matching Probes based pipeline to a GenBank iden	---	938099(20),50812173(20)	---	---	---	---	---	Affymetrix Bsubtilis Genome Array	BG10846/dppE_at	BG10846/dppE	Affymetrix Proprietary Database	Exemplar sequence	Bacillus subtilis	B. subtilis /GEN=dppE /DB_XREF=gi:16077068 /DB_XREF=gb:NC_000964 /NOTE=CDS correspondin	938099 // gi|938099|ref|NC_000964.2|NC_000964.2(GI:50812173):1363457-1365108(+) Bacillu	BG10846/dppE
BG12652/pksN_at	0.0186141	0.63528	-1.57411	SpeD-123 down vs 3610_123	1491.03	1746.8	629.872	1162.87	967.663	1017.19	1021.63	1115.53	1273.97	1266.7	1713.08	1432.11	23-Oct-13	This probe set was annotated using the Matching Probes based pipeline to a GenBank iden	---	940054(20),50812173(20)	---	---	---	---	---	Affymetrix Bsubtilis Genome Array	BG12652/pksN_at	BG12652/pksN	Affymetrix Proprietary Database	Exemplar sequence	Bacillus subtilis	B. subtilis /GEN=pksN /DB_XREF=gi:16077068 /DB_XREF=gb:NC_000964 /NOTE=CDS correspondin	940054 // gi|940054|ref|NC_000964.2|NC_000964.2(GI:50812173):1833602-1850070(+) Bacillu	BG12652/pksN
BG12713/ybcO_at	9.16E-05	0.635864	-1.57266	SpeD-123 down vs 3610_123	1841.68	1737.53	896.84	1020.48	1097.78	1146.76	1357.2	1347.9	1547.69	1588.83	1589.2	1626.62	23-Oct-13	This probe set was annotated using the Matching Probes based pipeline to a GenBank iden	---	938506(20),50812173(20)	0042742 // defense response to bacterium // inferred from electronic annotation	0005576 // extracellular region // inferred from electronic annotation	---	---	---	Affymetrix Bsubtilis Genome Array	BG12713/ybcO_at	BG12713/ybcO	Affymetrix Proprietary Database	Exemplar sequence	Bacillus subtilis	B. subtilis /GEN=ybcO /DB_XREF=gi:16077068 /DB_XREF=gb:NC_000964 /NOTE=CDS correspondin	938506 // gi|938506|ref|NC_000964.2|NC_000964.2(GI:50812173):213925-214094(+) Bacillus	BG12713/ybcO
BG14136/yvqG_at	0.000115456	0.635868	-1.57265	SpeD-123 down vs 3610_123	994.279	1044.12	534.194	497.802	465.686	388.329	351.598	336.098	812.949	838.005	707.031	888.078	23-Oct-13	This probe set was annotated using the Matching Probes based pipeline to a GenBank iden	50812173 // ncbi_bacterial // 20 // Negative Strand Matching Probes	938471(20)	---	---	---	---	---	Affymetrix Bsubtilis Genome Array	BG14136/yvqG_at	BG14136/yvqG	Affymetrix Proprietary Database	Exemplar sequence	Bacillus subtilis	B. subtilis /GEN=yvqG /DB_XREF=gi:16077068 /DB_XREF=gb:NC_000964 /NOTE=CDS correspondin	938471 // gi|938471|ref|NC_000964.2|NC_000964.2(GI:50812173):3395900-3396622(-) Bacillu	BG14136/yvqG
BG12309/yrpG_at	0.00196301	0.636089	-1.57211	SpeD-123 down vs 3610_123	221.527	228.867	127.32	98.8835	108.151	110.888	114.126	125.204	175.284	180.299	167.404	160.555	23-Oct-13	This probe set was annotated using the Matching Probes based pipeline to a GenBank iden	---	937611(20),50812173(20)	---	---	---	---	---	Affymetrix Bsubtilis Genome Array	BG12309/yrpG_at	BG12309/yrpG	Affymetrix Proprietary Database	Exemplar sequence	Bacillus subtilis	B. subtilis /GEN=yrpG /DB_XREF=gi:16077068 /DB_XREF=gb:NC_000964 /NOTE=CDS correspondin	937611 // gi|937611|ref|NC_000964.2|NC_000964.2(GI:50812173):2742164-2743116(+) Bacillu	BG12309/yrpG
BG10698/pksL_7_at	5.39E-05	0.636529	-1.57102	SpeD-123 down vs 3610_123	1885.25	1935.82	1081.39	1257.17	1073.24	1339.31	1384.23	1450.33	1589.41	1835.73	1938.99	1904.78	23-Oct-13	This probe set was annotated using the Matching Probes based pipeline to a GenBank iden	---	940032(20),50812173(20)	---	---	---	---	---	Affymetrix Bsubtilis Genome Array	BG10698/pksL_7_at	BG10698/pksL_7	Affymetrix Proprietary Database	Exemplar sequence	Bacillus subtilis	B. subtilis /GEN=pksL /DB_XREF=gi:16077068 /DB_XREF=gb:NC_000964 /NOTE=CDS correspondin	940032 // gi|940032|ref|NC_000964.2|NC_000964.2(GI:50812173):1807114-1820732(+) Bacillu	BG10698/pksL_7
BG13284/ykrY_at	0.00106555	0.639983	-1.56254	SpeD-123 down vs 3610_123	6356.36	5623.19	3772.55	4291.17	3223.85	2857.19	3448.43	2972.15	5412.44	5610.66	6556.53	5396.58	23-Oct-13	This probe set was annotated using the Matching Probes based pipeline to a GenBank iden	---	939320(20),50812173(20)	0008652 // cellular amino acid biosynthetic process // inferred from electronic annotat	0005737 // cytoplasm // inferred from electronic annotation	0008270 // zinc ion binding // inferred from electronic annotation /// 0016829 // lyase	---	---	Affymetrix Bsubtilis Genome Array	BG13284/ykrY_at	BG13284/ykrY	Affymetrix Proprietary Database	Exemplar sequence	Bacillus subtilis	B. subtilis /GEN=ykrY /DB_XREF=gi:16077068 /DB_XREF=gb:NC_000964 /NOTE=CDS correspondin	939320 // gi|939320|ref|NC_000964.2|NC_000964.2(GI:50812173):1428247-1428878(+) Bacillu	BG13284/ykrY
BG11961/ppsD_6_at	0.00144727	0.641533	-1.55877	SpeD-123 down vs 3610_123	810.778	720.721	401.648	464.206	540.096	545.96	706.546	693.37	727.627	693.252	756.087	680.81	23-Oct-13	This probe set was annotated using the Matching Probes based pipeline to a GenBank iden	50812173 // ncbi_bacterial // 20 // Negative Strand Matching Probes	940013(20)	---	---	---	---	---	Affymetrix Bsubtilis Genome Array	BG11961/ppsD_6_at	BG11961/ppsD_6	Affymetrix Proprietary Database	Exemplar sequence	Bacillus subtilis	B. subtilis /GEN=ppsD /DB_XREF=gi:16077068 /DB_XREF=gb:NC_000964 /NOTE=CDS correspondin	940013 // gi|940013|ref|NC_000964.2|NC_000964.2(GI:50812173):1963254-1974065(-) Bacillu	BG11961/ppsD_6
BG10698/pksL_4_at	0.000464665	0.641772	-1.55819	SpeD-123 down vs 3610_123	1876.19	1988.83	968.837	1234.18	1120.24	1267.53	1183.57	1321.3	1476.09	1822.51	1883.73	1989.7	23-Oct-13	This probe set was annotated using the Matching Probes based pipeline to a GenBank iden	---	940032(20),50812173(20)	---	---	---	---	---	Affymetrix Bsubtilis Genome Array	BG10698/pksL_4_at	BG10698/pksL_4	Affymetrix Proprietary Database	Exemplar sequence	Bacillus subtilis	B. subtilis /GEN=pksL /DB_XREF=gi:16077068 /DB_XREF=gb:NC_000964 /NOTE=CDS correspondin	940032 // gi|940032|ref|NC_000964.2|NC_000964.2(GI:50812173):1807114-1820732(+) Bacillu	BG10698/pksL_4
BG10930/pksK_7_at	0.00778413	0.642339	-1.55681	SpeD-123 down vs 3610_123	1612.97	2165.52	873.712	1315.07	1222.67	1376.47	1335.41	1300.4	1509.08	1706.06	2058.86	1850.58	23-Oct-13	This probe set was annotated using the Matching Probes based pipeline to a GenBank iden	---	940043(20),50812173(20)	---	---	---	---	---	Affymetrix Bsubtilis Genome Array	BG10930/pksK_7_at	BG10930/pksK_7	Affymetrix Proprietary Database	Exemplar sequence	Bacillus subtilis	B. subtilis /GEN=pksK /DB_XREF=gi:16077068 /DB_XREF=gb:NC_000964 /NOTE=CDS correspondin	940043 // gi|940043|ref|NC_000964.2|NC_000964.2(GI:50812173):1791993-1807132(+) Bacillu	BG10930/pksK_7
BG10698/pksL_8_at	0.000296826	0.642917	-1.55541	SpeD-123 down vs 3610_123	3327.26	3393.07	1672.84	2185.07	1837.7	2446.39	2150.63	2394.72	2658.65	3012.03	3156.52	3220.21	23-Oct-13	This probe set was annotated using the Matching Probes based pipeline to a GenBank iden	---	940032(20),50812173(20)	---	---	---	---	---	Affymetrix Bsubtilis Genome Array	BG10698/pksL_8_at	BG10698/pksL_8	Affymetrix Proprietary Database	Exemplar sequence	Bacillus subtilis	B. subtilis /GEN=pksL /DB_XREF=gi:16077068 /DB_XREF=gb:NC_000964 /NOTE=CDS correspondin	940032 // gi|940032|ref|NC_000964.2|NC_000964.2(GI:50812173):1807114-1820732(+) Bacillu	BG10698/pksL_8
BG10490/cotA_at	0.0196542	0.64421	-1.55229	SpeD-123 down vs 3610_123	164.059	150.223	92.6491	149.564	134.626	138.531	93.4647	125.143	223.29	194.303	160.83	172.806	23-Oct-13	This probe set was annotated using the Matching Probes based pipeline to a GenBank iden	50812173 // ncbi_bacterial // 20 // Negative Strand Matching Probes	936023(20)	0030435 // sporulation resulting in formation of a cellular spore // inferred from elec	---	0005507 // copper ion binding // inferred from electronic annotation /// 0016491 // oxi	---	---	Affymetrix Bsubtilis Genome Array	BG10490/cotA_at	BG10490/cotA	Affymetrix Proprietary Database	Exemplar sequence	Bacillus subtilis	B. subtilis /GEN=cotA /DB_XREF=gi:16077068 /DB_XREF=gb:NC_000964 /NOTE=CDS correspondin	936023 // gi|936023|ref|NC_000964.2|NC_000964.2(GI:50812173):683010-684551(-) Bacillus	BG10490/cotA
BG10931/pksM_1_at	0.0434254	0.645564	-1.54903	SpeD-123 down vs 3610_123	268.134	262.404	121.467	266.904	139.25	181.763	197.326	184.847	218.56	263.9	290.926	267.264	23-Oct-13	This probe set was annotated using the Matching Probes based pipeline to a GenBank iden	---	940026(20),50812173(20)	---	---	---	---	---	Affymetrix Bsubtilis Genome Array	BG10931/pksM_1_at	BG10931/pksM_1	Affymetrix Proprietary Database	Exemplar sequence	Bacillus subtilis	B. subtilis /GEN=pksM /DB_XREF=gi:16077068 /DB_XREF=gb:NC_000964 /NOTE=CDS correspondin	940026 // gi|940026|ref|NC_000964.2|NC_000964.2(GI:50812173):1820746-1833536(+) Bacillu	BG10931/pksM_1
BG12653/pksP_4_at	0.00105053	0.646098	-1.54775	SpeD-123 down vs 3610_123	1531.6	1452.74	755.425	1012	911.557	1053.44	990.457	1198.65	1208.64	1409.29	1516.93	1527.74	23-Oct-13	This probe set was annotated using the Matching Probes based pipeline to a GenBank iden	---	940054(20),50812173(20)	---	---	---	---	---	Affymetrix Bsubtilis Genome Array	BG12653/pksP_4_at	BG12653/pksP_4	Affymetrix Proprietary Database	Exemplar sequence	Bacillus subtilis	B. subtilis /GEN=pksP /DB_XREF=gi:16077068 /DB_XREF=gb:NC_000964 /NOTE=CDS correspondin	940054 // gi|940054|ref|NC_000964.2|NC_000964.2(GI:50812173):1833602-1850070(+) Bacillu	BG12653/pksP_4
BG12958/yfmG_at	0.00250334	0.64937	-1.53995	SpeD-123 down vs 3610_123	762.306	738.977	399.375	569.885	589.148	541.706	578.658	598.042	883.052	749.086	740.281	784.263	23-Oct-13	This probe set was annotated using the Matching Probes based pipeline to a GenBank iden	---	938798(20),50812173(20)	---	---	---	---	---	Affymetrix Bsubtilis Genome Array	BG12958/yfmG_at	BG12958/yfmG	Affymetrix Proprietary Database	Exemplar sequence	Bacillus subtilis	B. subtilis /GEN=yfmG /DB_XREF=gi:16077068 /DB_XREF=gb:NC_000964 /NOTE=CDS correspondin	938798 // gi|938798|ref|NC_000964.2|NC_000964.2(GI:50812173):820203-821668(+) Bacillus	BG12958/yfmG
BG10698/pksL_1_at	0.000816512	0.650398	-1.53752	SpeD-123 down vs 3610_123	2988.33	3077.47	1622.63	1910.78	1667.81	1955.46	1930.86	2228.88	2218.3	2790.98	3035.72	3140.19	23-Oct-13	This probe set was annotated using the Matching Probes based pipeline to a GenBank iden	---	940032(20),50812173(20)	---	---	---	---	---	Affymetrix Bsubtilis Genome Array	BG10698/pksL_1_at	BG10698/pksL_1	Affymetrix Proprietary Database	Exemplar sequence	Bacillus subtilis	B. subtilis /GEN=pksL /DB_XREF=gi:16077068 /DB_XREF=gb:NC_000964 /NOTE=CDS correspondin	940032 // gi|940032|ref|NC_000964.2|NC_000964.2(GI:50812173):1807114-1820732(+) Bacillu	BG10698/pksL_1
BG13283/ykrX_at	0.00138964	0.650513	-1.53725	SpeD-123 down vs 3610_123	2456.3	2032.37	1549.81	1582.63	1213.56	949.712	1136.53	932.536	2039	2266.12	2340.19	2139.44	23-Oct-13	This probe set was annotated using the Matching Probes based pipeline to a GenBank iden	---	939331(20),50812173(20)	0008152 // metabolic process // inferred from electronic annotation /// 0008652 // cell	---	0016787 // hydrolase activity // inferred from electronic annotation /// 0016791 // pho	---	---	Affymetrix Bsubtilis Genome Array	BG13283/ykrX_at	BG13283/ykrX	Affymetrix Proprietary Database	Exemplar sequence	Bacillus subtilis	B. subtilis /GEN=ykrX /DB_XREF=gi:16077068 /DB_XREF=gb:NC_000964 /NOTE=CDS correspondin	939331 // gi|939331|ref|NC_000964.2|NC_000964.2(GI:50812173):1427582-1428291(+) Bacillu	BG13283/ykrX
BG10930/pksK_6_at	0.00745783	0.656575	-1.52306	SpeD-123 down vs 3610_123	3109.45	4122.51	1776.05	2580.15	2449.92	2751.96	2374.27	2672.87	2997.9	3551.99	3724.86	3999.59	23-Oct-13	This probe set was annotated using the Matching Probes based pipeline to a GenBank iden	---	940043(20),50812173(20)	---	---	---	---	---	Affymetrix Bsubtilis Genome Array	BG10930/pksK_6_at	BG10930/pksK_6	Affymetrix Proprietary Database	Exemplar sequence	Bacillus subtilis	B. subtilis /GEN=pksK /DB_XREF=gi:16077068 /DB_XREF=gb:NC_000964 /NOTE=CDS correspondin	940043 // gi|940043|ref|NC_000964.2|NC_000964.2(GI:50812173):1791993-1807132(+) Bacillu	BG10930/pksK_6
BG10698/pksL_2_at	0.000608522	0.658798	-1.51791	SpeD-123 down vs 3610_123	2223.01	2454.6	1385.11	1382.81	1333.1	1523.64	1385.16	1558.59	1724.42	2315.35	2236.62	2542.54	23-Oct-13	This probe set was annotated using the Matching Probes based pipeline to a GenBank iden	---	940032(20),50812173(20)	---	---	---	---	---	Affymetrix Bsubtilis Genome Array	BG10698/pksL_2_at	BG10698/pksL_2	Affymetrix Proprietary Database	Exemplar sequence	Bacillus subtilis	B. subtilis /GEN=pksL /DB_XREF=gi:16077068 /DB_XREF=gb:NC_000964 /NOTE=CDS correspondin	940032 // gi|940032|ref|NC_000964.2|NC_000964.2(GI:50812173):1807114-1820732(+) Bacillu	BG10698/pksL_2
BG13258/ykoM_at	0.00017219	0.659179	-1.51704	SpeD-123 down vs 3610_123	782.856	872.47	375.392	374.564	449.298	815.576	778.666	743.75	591.01	559.829	666.63	812.93	23-Oct-13	This probe set was annotated using the Matching Probes based pipeline to a GenBank iden	---	939824(20),50812173(20)	0006351 // transcription, DNA-dependent // inferred from electronic annotation /// 0006	0005622 // intracellular // inferred from electronic annotation	0003677 // DNA binding // inferred from electronic annotation /// 0003700 // sequence-s	---	---	Affymetrix Bsubtilis Genome Array	BG13258/ykoM_at	BG13258/ykoM	Affymetrix Proprietary Database	Exemplar sequence	Bacillus subtilis	B. subtilis /GEN=ykoM /DB_XREF=gi:16077068 /DB_XREF=gb:NC_000964 /NOTE=CDS correspondin	939824 // gi|939824|ref|NC_000964.2|NC_000964.2(GI:50812173):1397803-1398269(+) Bacillu	BG13258/ykoM
BG13401/ylqB_at	0.00727809	0.659966	-1.51523	SpeD-123 down vs 3610_123	4558.7	3908.01	2286.97	2697.32	3534.11	3873.29	4548.33	4089.93	4932.93	3787.3	4059.5	3940.29	23-Oct-13	This probe set was annotated using the Matching Probes based pipeline to a GenBank iden	50812173 // ncbi_bacterial // 20 // Negative Strand Matching Probes	938179(20)	---	0005576 // extracellular region // inferred from electronic annotation	---	---	---	Affymetrix Bsubtilis Genome Array	BG13401/ylqB_at	BG13401/ylqB	Affymetrix Proprietary Database	Exemplar sequence	Bacillus subtilis	B. subtilis /GEN=ylqB /DB_XREF=gi:16077068 /DB_XREF=gb:NC_000964 /NOTE=CDS correspondin	938179 // gi|938179|ref|NC_000964.2|NC_000964.2(GI:50812173):1670466-1670951(-) Bacillu	BG13401/ylqB
BG12653/pksP_2_at	0.00148176	0.662319	-1.50985	SpeD-123 down vs 3610_123	970.694	914.731	494.335	658.166	563.82	595.631	641.922	723.988	754.73	883.678	946.697	894.282	23-Oct-13	This probe set was annotated using the Matching Probes based pipeline to a GenBank iden	---	940054(20),50812173(20)	---	---	---	---	---	Affymetrix Bsubtilis Genome Array	BG12653/pksP_2_at	BG12653/pksP_2	Affymetrix Proprietary Database	Exemplar sequence	Bacillus subtilis	B. subtilis /GEN=pksP /DB_XREF=gi:16077068 /DB_XREF=gb:NC_000964 /NOTE=CDS correspondin	940054 // gi|940054|ref|NC_000964.2|NC_000964.2(GI:50812173):1833602-1850070(+) Bacillu	BG12653/pksP_2
BG10698/pksL_5_at	0.000333502	0.662967	-1.50837	SpeD-123 down vs 3610_123	3531.56	3335.44	1906.15	2395.78	2098.84	2516.41	2385.47	2666.45	2905.87	3288.45	3442.25	3091.32	23-Oct-13	This probe set was annotated using the Matching Probes based pipeline to a GenBank iden	---	940032(20),50812173(20)	---	---	---	---	---	Affymetrix Bsubtilis Genome Array	BG10698/pksL_5_at	BG10698/pksL_5	Affymetrix Proprietary Database	Exemplar sequence	Bacillus subtilis	B. subtilis /GEN=pksL /DB_XREF=gi:16077068 /DB_XREF=gb:NC_000964 /NOTE=CDS correspondin	940032 // gi|940032|ref|NC_000964.2|NC_000964.2(GI:50812173):1807114-1820732(+) Bacillu	BG10698/pksL_5
BG13231/ykfA_at	0.0222546	0.663374	-1.50744	SpeD-123 down vs 3610_123	1826.99	1890.12	2092.87	1281.5	1243.97	1128.16	967.32	1031.53	1829.03	2621.68	2383.4	1834.43	23-Oct-13	This probe set was annotated using the Matching Probes based pipeline to a GenBank iden	---	938175(20),50812173(20)	---	---	---	---	---	Affymetrix Bsubtilis Genome Array	BG13231/ykfA_at	BG13231/ykfA	Affymetrix Proprietary Database	Exemplar sequence	Bacillus subtilis	B. subtilis /GEN=ykfA /DB_XREF=gi:16077068 /DB_XREF=gb:NC_000964 /NOTE=CDS correspondin	938175 // gi|938175|ref|NC_000964.2|NC_000964.2(GI:50812173):1365447-1366153(+) Bacillu	BG13231/ykfA
BG12580/cypX_at	0.0038789	0.663671	-1.50677	SpeD-123 down vs 3610_123	129.18	140.024	112.75	130.394	105.578	100.852	114.801	128.811	198.443	142.368	187.948	123.103	23-Oct-13	This probe set was annotated using the Matching Probes based pipeline to a GenBank iden	50812173 // ncbi_bacterial // 20 // Negative Strand Matching Probes	936624(20)	0046148 // pigment biosynthetic process // inferred from direct assay /// 0055114 // ox	---	0004497 // monooxygenase activity // inferred from electronic annotation /// 0005506 //	---	---	Affymetrix Bsubtilis Genome Array	BG12580/cypX_at	BG12580/cypX	Affymetrix Proprietary Database	Exemplar sequence	Bacillus subtilis	B. subtilis /GEN=cypX /DB_XREF=gi:16077068 /DB_XREF=gb:NC_000964 /NOTE=CDS correspondin	936624 // gi|936624|ref|NC_000964.2|NC_000964.2(GI:50812173):3601618-3602835(-) Bacillu	BG12580/cypX
BG12653/pksP_7_at	0.000338267	0.665237	-1.50322	SpeD-123 down vs 3610_123	1055.38	1008.67	556.908	663.077	617.754	760.627	673.417	780.983	807.863	982.391	976.362	970.707	23-Oct-13	This probe set was annotated using the Matching Probes based pipeline to a GenBank iden	---	940054(20),50812173(20)	---	---	---	---	---	Affymetrix Bsubtilis Genome Array	BG12653/pksP_7_at	BG12653/pksP_7	Affymetrix Proprietary Database	Exemplar sequence	Bacillus subtilis	B. subtilis /GEN=pksP /DB_XREF=gi:16077068 /DB_XREF=gb:NC_000964 /NOTE=CDS correspondin	940054 // gi|940054|ref|NC_000964.2|NC_000964.2(GI:50812173):1833602-1850070(+) Bacillu	BG12653/pksP_7
BG11298/yqcG_at	0.00238888	1.50067	1.50067	SpeD-123 up vs 3610_123	1207.14	1296.57	2724.59	2219.7	2127.7	1473.82	1623.29	1378.8	1400.78	1736.62	1565.23	1544.22	23-Oct-13	This probe set was annotated using the Matching Probes based pipeline to a GenBank iden	---	937792(20),50812173(20)	---	---	---	---	---	Affymetrix Bsubtilis Genome Array	BG11298/yqcG_at	BG11298/yqcG	Affymetrix Proprietary Database	Exemplar sequence	Bacillus subtilis	B. subtilis /GEN=yqcG /DB_XREF=gi:16077068 /DB_XREF=gb:NC_000964 /NOTE=CDS correspondin	937792 // gi|937792|ref|NC_000964.2|NC_000964.2(GI:50812173):2660328-2661925(+) Bacillu	BG11298/yqcG
BG13561/yojI_at	0.0195033	1.50081	1.50081	SpeD-123 up vs 3610_123	153.092	176.386	347.046	453.823	365.779	224.482	174.619	207.981	333.854	233.275	218.822	213.592	23-Oct-13	This probe set was annotated using the Matching Probes based pipeline to a GenBank iden	---	939592(20),50812173(20)	0006810 // transport // inferred from electronic annotation /// 0006811 // ion transpor	0005886 // plasma membrane // inferred from electronic annotation /// 0016020 // membra	0015238 // drug transmembrane transporter activity // inferred from electronic annotati	---	---	Affymetrix Bsubtilis Genome Array	BG13561/yojI_at	BG13561/yojI	Affymetrix Proprietary Database	Exemplar sequence	Bacillus subtilis	B. subtilis /GEN=yojI /DB_XREF=gi:16077068 /DB_XREF=gb:NC_000964 /NOTE=CDS correspondin	939592 // gi|939592|ref|NC_000964.2|NC_000964.2(GI:50812173):2118593-2119953(+) Bacillu	BG13561/yojI
BG10536/sigX_at	0.0116932	1.50214	1.50214	SpeD-123 up vs 3610_123	468.564	459.95	1128.78	1000.52	903.384	745.163	515.872	688.681	746.709	704.691	572.046	608.38	23-Oct-13	This probe set was annotated using the Matching Probes based pipeline to a GenBank iden	50812173 // ncbi_bacterial // 20 // Negative Strand Matching Probes	938966(20)	---	---	---	---	---	Affymetrix Bsubtilis Genome Array	BG10536/sigX_at	BG10536/sigX	Affymetrix Proprietary Database	Exemplar sequence	Bacillus subtilis	B. subtilis /GEN=sigX /DB_XREF=gi:16077068 /DB_XREF=gb:NC_000964 /NOTE=CDS correspondin	938966 // gi|938966|ref|NC_000964.2|NC_000964.2(GI:50812173):2413821-2414405(-) Bacillu	BG10536/sigX
BG12927/yfkK_at	0.00104835	1.50415	1.50415	SpeD-123 up vs 3610_123	1049.09	1138.43	2150.69	1483.71	1784.51	1223.7	1278.23	1282.52	1181.5	1147.47	1234.22	1175.83	23-Oct-13	This probe set was annotated using the Matching Probes based pipeline to a GenBank iden	50812173 // ncbi_bacterial // 20 // Negative Strand Matching Probes	936130(20)	---	---	---	---	---	Affymetrix Bsubtilis Genome Array	BG12927/yfkK_at	BG12927/yfkK	Affymetrix Proprietary Database	Exemplar sequence	Bacillus subtilis	B. subtilis /GEN=yfkK /DB_XREF=gi:16077068 /DB_XREF=gb:NC_000964 /NOTE=CDS correspondin	936130 // gi|936130|ref|NC_000964.2|NC_000964.2(GI:50812173):860922-861137(-) Bacillus	BG12927/yfkK
BG12843/yerQ_at	0.00530694	1.50713	1.50713	SpeD-123 up vs 3610_123	783.634	775.867	1733.64	1639.21	1389.1	968.55	804.182	1023.17	1284.35	1011.63	887.506	890.853	23-Oct-13	This probe set was annotated using the Matching Probes based pipeline to a GenBank iden	---	936061(20),50812173(20)	0006629 // lipid metabolic process // inferred from electronic annotation /// 0007205 /	---	0000166 // nucleotide binding // inferred from electronic annotation /// 0003951 // NAD	---	---	Affymetrix Bsubtilis Genome Array	BG12843/yerQ_at	BG12843/yerQ	Affymetrix Proprietary Database	Exemplar sequence	Bacillus subtilis	B. subtilis /GEN=yerQ /DB_XREF=gi:16077068 /DB_XREF=gb:NC_000964 /NOTE=CDS correspondin	936061 // gi|936061|ref|NC_000964.2|NC_000964.2(GI:50812173):735774-736687(+) Bacillus	BG12843/yerQ
BG13957/yueB_at	0.00654898	1.50752	1.50752	SpeD-123 up vs 3610_123	1610.34	1626.78	1619.55	2595.15	2004.77	2490.94	2030.07	1954.78	1342.33	1313.29	1395.13	1762.07	23-Oct-13	This probe set was annotated using the Matching Probes based pipeline to a GenBank iden	50812173 // ncbi_bacterial // 20 // Negative Strand Matching Probes	936567(20)	---	0005886 // plasma membrane // inferred from electronic annotation /// 0016020 // membra	---	---	---	Affymetrix Bsubtilis Genome Array	BG13957/yueB_at	BG13957/yueB	Affymetrix Proprietary Database	Exemplar sequence	Bacillus subtilis	B. subtilis /GEN=yueB /DB_XREF=gi:16077068 /DB_XREF=gb:NC_000964 /NOTE=CDS correspondin	936567 // gi|936567|ref|NC_000964.2|NC_000964.2(GI:50812173):3265731-3268961(-) Bacillu	BG13957/yueB
BG10546/ywaA_at	0.00538437	1.50792	1.50792	SpeD-123 up vs 3610_123	3588.12	3371.87	5242.71	4883.22	5472.24	4036.32	4887.96	3240	3081.98	3678.44	3604.09	2816.61	23-Oct-13	This probe set was annotated using the Matching Probes based pipeline to a GenBank iden	---	937372(20),50812173(20)	---	---	---	---	---	Affymetrix Bsubtilis Genome Array	BG10546/ywaA_at	BG10546/ywaA	Affymetrix Proprietary Database	Exemplar sequence	Bacillus subtilis	B. subtilis /GEN=ywaA /DB_XREF=gi:16077068 /DB_XREF=gb:NC_000964 /NOTE=CDS correspondin	937372 // gi|937372|ref|NC_000964.2|NC_000964.2(GI:50812173):3956411-3957504(+) Bacillu	BG10546/ywaA
BG10606/ywdJ_at	4.28E-06	1.50797	1.50797	SpeD-123 up vs 3610_123	346.005	323.679	505.595	516.389	507.9	386.517	429.327	421.236	318.908	359.245	337.535	348.116	23-Oct-13	This probe set was annotated using the Matching Probes based pipeline to a GenBank iden	50812173 // ncbi_bacterial // 20 // Negative Strand Matching Probes	937261(20)	---	---	---	---	---	Affymetrix Bsubtilis Genome Array	BG10606/ywdJ_at	BG10606/ywdJ	Affymetrix Proprietary Database	Exemplar sequence	Bacillus subtilis	B. subtilis /GEN=ywdJ /DB_XREF=gi:16077068 /DB_XREF=gb:NC_000964 /NOTE=CDS correspondin	937261 // gi|937261|ref|NC_000964.2|NC_000964.2(GI:50812173):3893418-3894800(-) Bacillu	BG10606/ywdJ
BG13957/yueB_2_at	0.00465136	1.51499	1.51499	SpeD-123 up vs 3610_123	1021.21	975.605	1047.77	1575.81	1285.08	1598.88	1230.57	1212.88	833.874	836.736	874.547	1069.82	23-Oct-13	This probe set was annotated using the Matching Probes based pipeline to a GenBank iden	50812173 // ncbi_bacterial // 20 // Negative Strand Matching Probes	936567(20)	---	0005886 // plasma membrane // inferred from electronic annotation /// 0016020 // membra	---	---	---	Affymetrix Bsubtilis Genome Array	BG13957/yueB_2_at	BG13957/yueB_2	Affymetrix Proprietary Database	Exemplar sequence	Bacillus subtilis	B. subtilis /GEN=yueB /DB_XREF=gi:16077068 /DB_XREF=gb:NC_000964 /NOTE=CDS correspondin	936567 // gi|936567|ref|NC_000964.2|NC_000964.2(GI:50812173):3265731-3268961(-) Bacillu	BG13957/yueB_2
BG12955/yfmD_at	0.00037641	1.51883	1.51883	SpeD-123 up vs 3610_123	365.637	320.444	585.967	581.92	588.258	418.022	348.34	447.218	410.918	403.498	345.289	351.475	23-Oct-13	This probe set was annotated using the Matching Probes based pipeline to a GenBank iden	50812173 // ncbi_bacterial // 20 // Negative Strand Matching Probes	936110(20)	0006810 // transport // inferred from electronic annotation /// 0006811 // ion transpor	0005886 // plasma membrane // inferred from electronic annotation /// 0016020 // membra	0005215 // transporter activity // inferred from electronic annotation	---	---	Affymetrix Bsubtilis Genome Array	BG12955/yfmD_at	BG12955/yfmD	Affymetrix Proprietary Database	Exemplar sequence	Bacillus subtilis	B. subtilis /GEN=yfmD /DB_XREF=gi:16077068 /DB_XREF=gb:NC_000964 /NOTE=CDS correspondin	936110 // gi|936110|ref|NC_000964.2|NC_000964.2(GI:50812173):824051-825052(-) Bacillus	BG12955/yfmD
BG10677/levR_at	0.000931157	1.52029	1.52029	SpeD-123 up vs 3610_123	533.158	537.533	766.881	820.294	769.309	764.525	592	759.558	449.269	532.137	576.091	574.316	23-Oct-13	This probe set was annotated using the Matching Probes based pipeline to a GenBank iden	50812173 // ncbi_bacterial // 20 // Negative Strand Matching Probes	937594(20)	---	---	---	---	---	Affymetrix Bsubtilis Genome Array	BG10677/levR_at	BG10677/levR	Affymetrix Proprietary Database	Exemplar sequence	Bacillus subtilis	B. subtilis /GEN=levR /DB_XREF=gi:16077068 /DB_XREF=gb:NC_000964 /NOTE=CDS correspondin	937594 // gi|937594|ref|NC_000964.2|NC_000964.2(GI:50812173):2762250-2765066(-) Bacillu	BG10677/levR
BG11453/ypsA_at	0.0336917	1.52288	1.52288	SpeD-123 up vs 3610_123	328.042	324.69	1004.19	524.652	631.347	315.576	311.539	364.661	518.785	477.843	379.918	407.635	23-Oct-13	This probe set was annotated using the Matching Probes based pipeline to a GenBank iden	50812173 // ncbi_bacterial // 20 // Negative Strand Matching Probes	939056(20)	---	---	---	---	---	Affymetrix Bsubtilis Genome Array	BG11453/ypsA_at	BG11453/ypsA	Affymetrix Proprietary Database	Exemplar sequence	Bacillus subtilis	B. subtilis /GEN=ypsA /DB_XREF=gi:16077068 /DB_XREF=gb:NC_000964 /NOTE=CDS correspondin	939056 // gi|939056|ref|NC_000964.2|NC_000964.2(GI:50812173):2331350-2331892(-) Bacillu	BG11453/ypsA
BG10560/sacX_at	0.00182361	1.52642	1.52642	SpeD-123 up vs 3610_123	117.583	115.49	212.749	226.35	187.724	154.292	120.593	122.826	115.774	150.946	145.451	127.537	23-Oct-13	This probe set was annotated using the Matching Probes based pipeline to a GenBank iden	---	937333(20),50812173(20)	0006810 // transport // inferred from electronic annotation /// 0008643 // carbohydrate	0005886 // plasma membrane // inferred from electronic annotation /// 0016020 // membra	0005351 // sugar:hydrogen symporter activity // inferred from electronic annotation ///	---	---	Affymetrix Bsubtilis Genome Array	BG10560/sacX_at	BG10560/sacX	Affymetrix Proprietary Database	Exemplar sequence	Bacillus subtilis	B. subtilis /GEN=sacX /DB_XREF=gi:16077068 /DB_XREF=gb:NC_000964 /NOTE=CDS correspondin	937333 // gi|937333|ref|NC_000964.2|NC_000964.2(GI:50812173):3941254-3942635(+) Bacillu	BG10560/sacX
BG11306/ywjA_at	0.0135659	1.52722	1.52722	SpeD-123 up vs 3610_123	791.165	644.708	734.434	974.506	930.529	843.016	763.978	622.448	564.53	655.518	505.23	519.432	23-Oct-13	This probe set was annotated using the Matching Probes based pipeline to a GenBank iden	50812173 // ncbi_bacterial // 20 // Negative Strand Matching Probes	937049(20)	0006200 // ATP catabolic process // inferred from electronic annotation /// 0006810 //	0005886 // plasma membrane // inferred from electronic annotation /// 0016020 // membra	0000166 // nucleotide binding // inferred from electronic annotation /// 0005524 // ATP	---	---	Affymetrix Bsubtilis Genome Array	BG11306/ywjA_at	BG11306/ywjA	Affymetrix Proprietary Database	Exemplar sequence	Bacillus subtilis	B. subtilis /GEN=ywjA /DB_XREF=gi:16077068 /DB_XREF=gb:NC_000964 /NOTE=CDS correspondin	937049 // gi|937049|ref|NC_000964.2|NC_000964.2(GI:50812173):3818777-3820504(-) Bacillu	BG11306/ywjA
BG10468/ald_at	0.00850355	1.53404	1.53404	SpeD-123 up vs 3610_123	1654.92	1508.81	2569.16	2036.17	2042.63	1992.81	2495.61	2109.6	1197.23	1467.22	1685.03	1180.48	23-Oct-13	This probe set was annotated using the Matching Probes based pipeline to a GenBank iden	---	936557(20),50812173(20)	0006524 // alanine catabolic process // inferred from sequence or structural similarity	0005737 // cytoplasm // inferred from electronic annotation /// 0005829 // cytosol // i	0000166 // nucleotide binding // inferred from electronic annotation /// 0000286 // ala	---	---	Affymetrix Bsubtilis Genome Array	BG10468/ald_at	BG10468/ald	Affymetrix Proprietary Database	Exemplar sequence	Bacillus subtilis	B. subtilis /GEN=ald /DB_XREF=gi:16077068 /DB_XREF=gb:NC_000964 /NOTE=CDS corresponding	936557 // gi|936557|ref|NC_000964.2|NC_000964.2(GI:50812173):3277347-3278485(+) Bacillu	BG10468/ald
BG10598/thiD_at	0.000589332	1.53887	1.53887	SpeD-123 up vs 3610_123	1300.81	1264.8	1990.49	2072	1809.52	1894.21	1545.25	1456.96	1126.6	1328.71	1368.08	1182.84	23-Oct-13	This probe set was annotated using the Matching Probes based pipeline to a GenBank iden	---	937262(20),50812173(20)	0009228 // thiamine biosynthetic process // inferred from electronic annotation /// 001	---	0000166 // nucleotide binding // inferred from electronic annotation /// 0005524 // ATP	---	---	Affymetrix Bsubtilis Genome Array	BG10598/thiD_at	BG10598/thiD	Affymetrix Proprietary Database	Exemplar sequence	Bacillus subtilis	B. subtilis /GEN=thiD /DB_XREF=gi:16077068 /DB_XREF=gb:NC_000964 /NOTE=CDS correspondin	937262 // gi|937262|ref|NC_000964.2|NC_000964.2(GI:50812173):3899982-3900799(+) Bacillu	BG10598/thiD
BG12822/yeeF_at	0.00154701	1.5421	1.5421	SpeD-123 up vs 3610_123	1352.1	1295.95	2215.96	2998.21	2319.06	1770.47	1466.37	1602.75	1478.53	1694.84	1676.63	1565.01	23-Oct-13	This probe set was annotated using the Matching Probes based pipeline to a GenBank iden	50812173 // ncbi_bacterial // 20 // Negative Strand Matching Probes	938753(20)	---	---	---	---	---	Affymetrix Bsubtilis Genome Array	BG12822/yeeF_at	BG12822/yeeF	Affymetrix Proprietary Database	Exemplar sequence	Bacillus subtilis	B. subtilis /GEN=yeeF /DB_XREF=gi:16077068 /DB_XREF=gb:NC_000964 /NOTE=CDS correspondin	938753 // gi|938753|ref|NC_000964.2|NC_000964.2(GI:50812173):746415-748898(-) Bacillus	BG12822/yeeF
BG11509/yqhI_at	0.000367375	1.5465	1.5465	SpeD-123 up vs 3610_123	3246.96	2863.49	3730.66	4797.93	4210.02	4471.64	3965.79	3819.93	2654.89	2729.61	2811.43	2680.31	23-Oct-13	This probe set was annotated using the Matching Probes based pipeline to a GenBank iden	50812173 // ncbi_bacterial // 20 // Negative Strand Matching Probes	938547(20)	---	---	---	---	---	Affymetrix Bsubtilis Genome Array	BG11509/yqhI_at	BG11509/yqhI	Affymetrix Proprietary Database	Exemplar sequence	Bacillus subtilis	B. subtilis /GEN=yqhI /DB_XREF=gi:16077068 /DB_XREF=gb:NC_000964 /NOTE=CDS correspondin	938547 // gi|938547|ref|NC_000964.2|NC_000964.2(GI:50812173):2547477-2548565(-) Bacillu	BG11509/yqhI
BG11802/cspR_at	0.000284645	1.54775	1.54775	SpeD-123 up vs 3610_123	479.355	473.727	806.676	919.454	897.426	465.712	526.16	616.777	576.103	519.7	599.619	494.148	23-Oct-13	This probe set was annotated using the Matching Probes based pipeline to a GenBank iden	---	939735(20),50812173(20)	---	---	---	---	---	Affymetrix Bsubtilis Genome Array	BG11802/cspR_at	BG11802/cspR	Affymetrix Proprietary Database	Exemplar sequence	Bacillus subtilis	B. subtilis /GEN=cspR /DB_XREF=gi:16077068 /DB_XREF=gb:NC_000964 /NOTE=CDS correspondin	939735 // gi|939735|ref|NC_000964.2|NC_000964.2(GI:50812173):969471-969955(+) Bacillus	BG11802/cspR
BG12863/yetG_at	0.00589896	1.55132	1.55132	SpeD-123 up vs 3610_123	3884.22	3221.56	3958.91	3212.72	4622.55	3929.91	3689.72	3595.64	2652.43	2735.44	2170.49	2708.04	23-Oct-13	This probe set was annotated using the Matching Probes based pipeline to a GenBank iden	50812173 // ncbi_bacterial // 20 // Negative Strand Matching Probes	936085(20)	---	---	---	---	---	Affymetrix Bsubtilis Genome Array	BG12863/yetG_at	BG12863/yetG	Affymetrix Proprietary Database	Exemplar sequence	Bacillus subtilis	B. subtilis /GEN=yetG /DB_XREF=gi:16077068 /DB_XREF=gb:NC_000964 /NOTE=CDS correspondin	936085 // gi|936085|ref|NC_000964.2|NC_000964.2(GI:50812173):784450-784827(-) Bacillus	BG12863/yetG
ig/2929929-2929574_rc_at	0.000242889	1.5525	1.5525	SpeD-123 up vs 3610_123	1070.08	997.194	2559.75	2248.55	1922.66	1629.47	1478.27	1386.39	1388.48	1474.07	1444.95	1063.97	23-Oct-13	This probe set was annotated using the Design Representative Id based pipeline to a Aff	50812173 // ncbi_bacterial // 20 // Negative Strand Matching Probes	ig/2929929-2929574_rc	---	---	---	---	---	Affymetrix Bsubtilis Genome Array	ig/2929929-2929574_rc_at	ig/2929929-2929574_rc	Affymetrix Proprietary Database	Exemplar sequence	Bacillus subtilis	B. subtilis /DB_XREF=gi:16077068 /DB_XREF=gb:NC_000964 /NOTE=Intergenic region correspo	ig/2929929-2929574_rc // --- // --- // --- // ---	ig/2929929-2929574_rc
BG12999/yhaW_at	0.0211001	1.55509	1.55509	SpeD-123 up vs 3610_123	350.388	346.066	1020.22	609.903	681.667	389.193	282.191	393.263	557.545	509.086	397.363	384.074	23-Oct-13	This probe set was annotated using the Matching Probes based pipeline to a GenBank iden	---	937935(18),50812173(18)	0006779 // porphyrin-containing compound biosynthetic process // inferred from electron	---	0003824 // catalytic activity // inferred from electronic annotation /// 0016491 // oxi	---	---	Affymetrix Bsubtilis Genome Array	BG12999/yhaW_at	BG12999/yhaW	Affymetrix Proprietary Database	Exemplar sequence	Bacillus subtilis	B. subtilis /GEN=hemZ /DB_XREF=gi:16077068 /DB_XREF=gb:NC_000964 /NOTE=CDS correspondin	937935 // gi|937935|ref|NC_000964.2|NC_000964.2(GI:50812173):1056988-1058495(+) Bacillu	BG12999/yhaW
BG11973/ruvA_at	0.0302842	1.55723	1.55723	SpeD-123 up vs 3610_123	322.537	359.223	1076.79	529.71	640.708	425.125	339.57	450.225	468.415	482.242	428.428	392.225	23-Oct-13	This probe set was annotated using the Matching Probes based pipeline to a GenBank iden	50812173 // ncbi_bacterial // 20 // Negative Strand Matching Probes	937829(20)	0006281 // DNA repair // inferred from electronic annotation /// 0006310 // DNA recombi	0009379 // Holliday junction helicase complex // inferred from electronic annotation	0000166 // nucleotide binding // inferred from electronic annotation /// 0003677 // DNA	---	---	Affymetrix Bsubtilis Genome Array	BG11973/ruvA_at	BG11973/ruvA	Affymetrix Proprietary Database	Exemplar sequence	Bacillus subtilis	B. subtilis /GEN=ruvA /DB_XREF=gi:16077068 /DB_XREF=gb:NC_000964 /NOTE=CDS correspondin	937829 // gi|937829|ref|NC_000964.2|NC_000964.2(GI:50812173):2835391-2835996(-) Bacillu	BG11973/ruvA
BG12282/yrdB_at	0.0214852	1.57532	1.57532	SpeD-123 up vs 3610_123	64.6178	59.6646	208.08	141.935	194.829	78.6977	111.897	73.9307	111.221	128.175	103.247	90.4459	23-Oct-13	This probe set was annotated using the Matching Probes based pipeline to a GenBank iden	50812173 // ncbi_bacterial // 20 // Negative Strand Matching Probes	936140(20)	---	0005886 // plasma membrane // inferred from electronic annotation /// 0016020 // membra	---	---	---	Affymetrix Bsubtilis Genome Array	BG12282/yrdB_at	BG12282/yrdB	Affymetrix Proprietary Database	Exemplar sequence	Bacillus subtilis	B. subtilis /GEN=yrdB /DB_XREF=gi:16077068 /DB_XREF=gb:NC_000964 /NOTE=CDS correspondin	936140 // gi|936140|ref|NC_000964.2|NC_000964.2(GI:50812173):2732998-2733369(-) Bacillu	BG12282/yrdB
ig/1900372-1899768_rc_at	0.045451	1.5767	1.5767	SpeD-123 up vs 3610_123	34.2402	46.1527	50.2873	92.877	39.4607	38.7248	36.1373	38.5163	33.865	36.3975	38.147	39.9125	23-Oct-13	This probe set was annotated using the Design Representative Id based pipeline to a Aff	50812173 // ncbi_bacterial // 20 // Negative Strand Matching Probes	ig/1900372-1899768_rc	---	---	---	---	---	Affymetrix Bsubtilis Genome Array	ig/1900372-1899768_rc_at	ig/1900372-1899768_rc	Affymetrix Proprietary Database	Exemplar sequence	Bacillus subtilis	B. subtilis /DB_XREF=gi:16077068 /DB_XREF=gb:NC_000964 /NOTE=Intergenic region correspo	ig/1900372-1899768_rc // --- // --- // --- // ---	ig/1900372-1899768_rc
BG11826/yneS_at	0.000984752	1.57799	1.57799	SpeD-123 up vs 3610_123	547.219	588.909	1297.36	1046.77	1290.21	769.768	880.75	930.643	886.206	679.036	741.022	638.521	23-Oct-13	This probe set was annotated using the Matching Probes based pipeline to a GenBank iden	50812173 // ncbi_bacterial // 20 // Negative Strand Matching Probes	938037(20)	0006629 // lipid metabolic process // inferred from electronic annotation /// 0006644 /	0005886 // plasma membrane // inferred from electronic annotation /// 0016020 // membra	0016740 // transferase activity // inferred from electronic annotation /// 0016747 // t	---	---	Affymetrix Bsubtilis Genome Array	BG11826/yneS_at	BG11826/yneS	Affymetrix Proprietary Database	Exemplar sequence	Bacillus subtilis	B. subtilis /GEN=yneS /DB_XREF=gi:16077068 /DB_XREF=gb:NC_000964 /NOTE=CDS correspondin	938037 // gi|938037|ref|NC_000964.2|NC_000964.2(GI:50812173):1931129-1931710(-) Bacillu	BG11826/yneS
BG13319/ykvQ_at	0.0132828	1.58367	1.58367	SpeD-123 up vs 3610_123	53.357	65.2215	99.8339	68.027	67.1426	44.6345	62.7927	62.3284	56.2389	50.0949	40.7506	55.7632	23-Oct-13	This probe set was annotated using the Matching Probes based pipeline to a GenBank iden	---	939273(20),50812173(20)	0000272 // polysaccharide catabolic process // inferred from electronic annotation ///	---	0003824 // catalytic activity // inferred from electronic annotation /// 0004553 // hyd	---	---	Affymetrix Bsubtilis Genome Array	BG13319/ykvQ_at	BG13319/ykvQ	Affymetrix Proprietary Database	Exemplar sequence	Bacillus subtilis	B. subtilis /GEN=ykvQ /DB_XREF=gi:16077068 /DB_XREF=gb:NC_000964 /NOTE=CDS correspondin	939273 // gi|939273|ref|NC_000964.2|NC_000964.2(GI:50812173):1444945-1445645(+) Bacillu	BG13319/ykvQ
BG10994/xre_at	0.00859473	1.5847	1.5847	SpeD-123 up vs 3610_123	386.256	560.442	700.043	563.563	618.384	457.493	460.416	508.393	488.713	410.112	305.866	450.955	23-Oct-13	This probe set was annotated using the Matching Probes based pipeline to a GenBank iden	50812173 // ncbi_bacterial // 20 // Negative Strand Matching Probes	936473(20)	0006351 // transcription, DNA-dependent // inferred from electronic annotation /// 0006	---	0003677 // DNA binding // inferred from electronic annotation /// 0043565 // sequence-s	---	---	Affymetrix Bsubtilis Genome Array	BG10994/xre_at	BG10994/xre	Affymetrix Proprietary Database	Exemplar sequence	Bacillus subtilis	B. subtilis /GEN=xre /DB_XREF=gi:16077068 /DB_XREF=gb:NC_000964 /NOTE=CDS corresponding	936473 // gi|936473|ref|NC_000964.2|NC_000964.2(GI:50812173):1320640-1320981(-) Bacillu	BG10994/xre
BG13193/yjhB_at	0.00319481	1.58748	1.58748	SpeD-123 up vs 3610_123	720.994	739.585	1359.69	1111.68	1141.21	882.406	593.069	742.437	650.929	863.022	767.548	794.516	23-Oct-13	This probe set was annotated using the Matching Probes based pipeline to a GenBank iden	---	939419(20),50812173(20)	---	---	---	---	---	Affymetrix Bsubtilis Genome Array	BG13193/yjhB_at	BG13193/yjhB	Affymetrix Proprietary Database	Exemplar sequence	Bacillus subtilis	B. subtilis /GEN=yjhB /DB_XREF=gi:16077068 /DB_XREF=gb:NC_000964 /NOTE=CDS correspondin	939419 // gi|939419|ref|NC_000964.2|NC_000964.2(GI:50812173):1289441-1289955(+) Bacillu	BG13193/yjhB
BG10493/cotD_at	0.00183632	1.58752	1.58752	SpeD-123 up vs 3610_123	1170.16	1095.64	2891.09	2210.95	2686.05	1263.56	1358.45	1480.17	1983.99	1540	1404.55	1243.58	23-Oct-13	This probe set was annotated using the Matching Probes based pipeline to a GenBank iden	50812173 // ncbi_bacterial // 20 // Negative Strand Matching Probes	939051(20)	0030435 // sporulation resulting in formation of a cellular spore // inferred from elec	---	---	---	---	Affymetrix Bsubtilis Genome Array	BG10493/cotD_at	BG10493/cotD	Affymetrix Proprietary Database	Exemplar sequence	Bacillus subtilis	B. subtilis /GEN=cotD /DB_XREF=gi:16077068 /DB_XREF=gb:NC_000964 /NOTE=CDS correspondin	939051 // gi|939051|ref|NC_000964.2|NC_000964.2(GI:50812173):2331981-2332208(-) Bacillu	BG10493/cotD
BG11589/yhcK_at	0.0150137	1.58761	1.58761	SpeD-123 up vs 3610_123	124.598	121.834	354.403	311.94	259.197	125.652	138.536	213.028	221.233	174.656	185.326	153.224	23-Oct-13	This probe set was annotated using the Matching Probes based pipeline to a GenBank iden	50812173 // ncbi_bacterial // 20 // Negative Strand Matching Probes	936246(20)	0000160 // phosphorelay signal transduction system // inferred from electronic annotati	0005886 // plasma membrane // inferred from electronic annotation /// 0016020 // membra	0000155 // phosphorelay sensor kinase activity // inferred from electronic annotation /	---	---	Affymetrix Bsubtilis Genome Array	BG11589/yhcK_at	BG11589/yhcK	Affymetrix Proprietary Database	Exemplar sequence	Bacillus subtilis	B. subtilis /GEN=yhcK /DB_XREF=gi:16077068 /DB_XREF=gb:NC_000964 /NOTE=CDS correspondin	936246 // gi|936246|ref|NC_000964.2|NC_000964.2(GI:50812173):985070-986149(-) Bacillus	BG11589/yhcK
BG13165/yjcL_at	8.33E-06	1.58803	1.58803	SpeD-123 up vs 3610_123	266.849	269.538	378.587	410.981	361.944	463.705	440.141	392.682	241.235	232.748	250.45	270.318	23-Oct-13	This probe set was annotated using the Matching Probes based pipeline to a GenBank iden	50812173 // ncbi_bacterial // 20 // Negative Strand Matching Probes	936434(20)	---	0005886 // plasma membrane // inferred from electronic annotation /// 0016020 // membra	---	---	---	Affymetrix Bsubtilis Genome Array	BG13165/yjcL_at	BG13165/yjcL	Affymetrix Proprietary Database	Exemplar sequence	Bacillus subtilis	B. subtilis /GEN=yjcL /DB_XREF=gi:16077068 /DB_XREF=gb:NC_000964 /NOTE=CDS correspondin	936434 // gi|936434|ref|NC_000964.2|NC_000964.2(GI:50812173):1260738-1261928(-) Bacillu	BG13165/yjcL
BG10564/ywbC_at	0.000115225	1.58892	1.58892	SpeD-123 up vs 3610_123	1238.36	1357.82	2229.05	1907.12	2080.96	1437.54	1448.52	1357.09	1147.36	1306.38	1471.24	1213.72	23-Oct-13	This probe set was annotated using the Matching Probes based pipeline to a GenBank iden	---	937329(20),50812173(20)	---	---	0004462 // lactoylglutathione lyase activity // inferred from electronic annotation ///	---	---	Affymetrix Bsubtilis Genome Array	BG10564/ywbC_at	BG10564/ywbC	Affymetrix Proprietary Database	Exemplar sequence	Bacillus subtilis	B. subtilis /GEN=ywbC /DB_XREF=gi:16077068 /DB_XREF=gb:NC_000964 /NOTE=CDS correspondin	937329 // gi|937329|ref|NC_000964.2|NC_000964.2(GI:50812173):3936155-3936537(+) Bacillu	BG10564/ywbC
BG12586/ebrB_at	0.00554456	1.59118	1.59118	SpeD-123 up vs 3610_123	132.316	129.275	328.739	203.17	234.818	143.849	130.224	176.799	164.134	163.742	144.853	138.301	23-Oct-13	This probe set was annotated using the Matching Probes based pipeline to a GenBank iden	50812173 // ncbi_bacterial // 20 // Negative Strand Matching Probes	940051(20)	0006810 // transport // inferred from electronic annotation	0005886 // plasma membrane // inferred from electronic annotation /// 0016020 // membra	---	---	---	Affymetrix Bsubtilis Genome Array	BG12586/ebrB_at	BG12586/ebrB	Affymetrix Proprietary Database	Exemplar sequence	Bacillus subtilis	B. subtilis /GEN=ebrB /DB_XREF=gi:16077068 /DB_XREF=gb:NC_000964 /NOTE=CDS correspondin	940051 // gi|940051|ref|NC_000964.2|NC_000964.2(GI:50812173):1863887-1864240(-) Bacillu	BG12586/ebrB
BG12542/yxkD_at	0.00167125	1.59143	1.59143	SpeD-123 up vs 3610_123	357.068	408.945	800.014	587.287	722.125	627.65	564.032	489.989	410.179	501.752	409.008	355.961	23-Oct-13	This probe set was annotated using the Matching Probes based pipeline to a GenBank iden	50812173 // ncbi_bacterial // 20 // Negative Strand Matching Probes	937425(20)	---	0005886 // plasma membrane // inferred from electronic annotation /// 0016020 // membra	---	---	---	Affymetrix Bsubtilis Genome Array	BG12542/yxkD_at	BG12542/yxkD	Affymetrix Proprietary Database	Exemplar sequence	Bacillus subtilis	B. subtilis /GEN=yxkD /DB_XREF=gi:16077068 /DB_XREF=gb:NC_000964 /NOTE=CDS correspondin	937425 // gi|937425|ref|NC_000964.2|NC_000964.2(GI:50812173):3986946-3987782(-) Bacillu	BG12542/yxkD
BG12954/yfmC_at	0.000161029	1.59376	1.59376	SpeD-123 up vs 3610_123	1173.9	961.607	1639.93	1486.68	1684.92	1354.26	1356.48	1241.95	1036.92	1092.61	895.676	982.476	23-Oct-13	This probe set was annotated using the Matching Probes based pipeline to a GenBank iden	50812173 // ncbi_bacterial // 20 // Negative Strand Matching Probes	936114(20)	0006810 // transport // inferred from electronic annotation /// 0006811 // ion transpor	0005886 // plasma membrane // inferred from electronic annotation /// 0016020 // membra	---	---	---	Affymetrix Bsubtilis Genome Array	BG12954/yfmC_at	BG12954/yfmC	Affymetrix Proprietary Database	Exemplar sequence	Bacillus subtilis	B. subtilis /GEN=yfmC /DB_XREF=gi:16077068 /DB_XREF=gb:NC_000964 /NOTE=CDS correspondin	936114 // gi|936114|ref|NC_000964.2|NC_000964.2(GI:50812173):825124-826071(-) Bacillus	BG12954/yfmC
BG12779/yczE_at	0.00197785	1.5944	1.5944	SpeD-123 up vs 3610_123	330.461	334.165	713.031	523.421	593.305	410.442	357.72	458.561	447.669	362.168	336.96	363.758	23-Oct-13	This probe set was annotated using the Matching Probes based pipeline to a GenBank iden	50812173 // ncbi_bacterial // 20 // Negative Strand Matching Probes	938302(20)	---	---	---	---	---	Affymetrix Bsubtilis Genome Array	BG12779/yczE_at	BG12779/yczE	Affymetrix Proprietary Database	Exemplar sequence	Bacillus subtilis	B. subtilis /GEN=yczE /DB_XREF=gi:16077068 /DB_XREF=gb:NC_000964 /NOTE=CDS correspondin	938302 // gi|938302|ref|NC_000964.2|NC_000964.2(GI:50812173):407812-408459(-) Bacillus	BG12779/yczE
BG11510/yqhJ_at	2.42E-05	1.59629	1.59629	SpeD-123 up vs 3610_123	3283.9	3280.42	3801.53	4375.49	4421.46	4326.11	4099.74	4182.62	2765.38	2559.19	2554.82	2824.57	23-Oct-13	This probe set was annotated using the Matching Probes based pipeline to a GenBank iden	50812173 // ncbi_bacterial // 20 // Negative Strand Matching Probes	938546(20)	---	---	---	---	---	Affymetrix Bsubtilis Genome Array	BG11510/yqhJ_at	BG11510/yqhJ	Affymetrix Proprietary Database	Exemplar sequence	Bacillus subtilis	B. subtilis /GEN=yqhJ /DB_XREF=gi:16077068 /DB_XREF=gb:NC_000964 /NOTE=CDS correspondin	938546 // gi|938546|ref|NC_000964.2|NC_000964.2(GI:50812173):2546101-2547447(-) Bacillu	BG11510/yqhJ
BG10576/ywbO_at	0.000771847	1.61072	1.61072	SpeD-123 up vs 3610_123	443.953	401.331	606.938	510.192	537.236	442.882	477.934	400.609	341.628	373.236	312.207	324.366	23-Oct-13	This probe set was annotated using the Matching Probes based pipeline to a GenBank iden	50812173 // ncbi_bacterial // 20 // Negative Strand Matching Probes	937309(20)	---	---	0015035 // protein disulfide oxidoreductase activity // inferred from electronic annota	---	---	Affymetrix Bsubtilis Genome Array	BG10576/ywbO_at	BG10576/ywbO	Affymetrix Proprietary Database	Exemplar sequence	Bacillus subtilis	B. subtilis /GEN=ywbO /DB_XREF=gi:16077068 /DB_XREF=gb:NC_000964 /NOTE=CDS correspondin	937309 // gi|937309|ref|NC_000964.2|NC_000964.2(GI:50812173):3924819-3925421(-) Bacillu	BG10576/ywbO
BG11447/yppF_at	0.0448651	1.61763	1.61763	SpeD-123 up vs 3610_123	83.0208	62.046	132.344	65.1173	95.4251	88.9233	125.632	90.1331	47.389	55.2443	74.2099	61.1806	23-Oct-13	This probe set was annotated using the Matching Probes based pipeline to a GenBank iden	---	939045(20),50812173(20)	---	---	---	---	---	Affymetrix Bsubtilis Genome Array	BG11447/yppF_at	BG11447/yppF	Affymetrix Proprietary Database	Exemplar sequence	Bacillus subtilis	B. subtilis /GEN=yppF /DB_XREF=gi:16077068 /DB_XREF=gb:NC_000964 /NOTE=CDS correspondin	939045 // gi|939045|ref|NC_000964.2|NC_000964.2(GI:50812173):2337778-2337968(+) Bacillu	BG11447/yppF
BG13065/yhfU_at	6.11E-05	1.62095	1.62095	SpeD-123 up vs 3610_123	1370.24	1220.86	2906.26	3030.12	3096.3	1572.65	1555.42	1743.17	2116.64	1799.63	1680.72	1388.23	23-Oct-13	This probe set was annotated using the Matching Probes based pipeline to a GenBank iden	50812173 // ncbi_bacterial // 20 // Negative Strand Matching Probes	939321(20)	0006810 // transport // inferred from electronic annotation /// 0015878 // biotin trans	0005886 // plasma membrane // inferred from electronic annotation /// 0016020 // membra	0015225 // biotin transporter activity // inferred from electronic annotation	---	---	Affymetrix Bsubtilis Genome Array	BG13065/yhfU_at	BG13065/yhfU	Affymetrix Proprietary Database	Exemplar sequence	Bacillus subtilis	B. subtilis /GEN=yhfU /DB_XREF=gi:16077068 /DB_XREF=gb:NC_000964 /NOTE=CDS correspondin	939321 // gi|939321|ref|NC_000964.2|NC_000964.2(GI:50812173):1111229-1111789(-) Bacillu	BG13065/yhfU
BG13466/ynzC_at	0.0102159	1.62558	1.62558	SpeD-123 up vs 3610_123	160.246	199.536	488.634	270.457	348.024	202.361	217.794	229.935	242.61	213.225	206.975	221.886	23-Oct-13	This probe set was annotated using the Matching Probes based pipeline to a GenBank iden	---	939578(20),50812173(20)	---	0005737 // cytoplasm // inferred from electronic annotation	---	---	---	Affymetrix Bsubtilis Genome Array	BG13466/ynzC_at	BG13466/ynzC	Affymetrix Proprietary Database	Exemplar sequence	Bacillus subtilis	B. subtilis /GEN=ynzC /DB_XREF=gi:16077068 /DB_XREF=gb:NC_000964 /NOTE=CDS correspondin	939578 // gi|939578|ref|NC_000964.2|NC_000964.2(GI:50812173):1918667-1918902(+) Bacillu	BG13466/ynzC
BG12757/ycdA_at	0.00253964	1.62811	1.62811	SpeD-123 up vs 3610_123	3958.37	3781.39	4656.91	7170.68	5822.17	5986.18	5148.91	4879.06	3049.05	3871.41	3816.4	3837.47	23-Oct-13	This probe set was annotated using the Matching Probes based pipeline to a GenBank iden	50812173 // ncbi_bacterial // 20 // Negative Strand Matching Probes	938380(20)	---	0005615 // extracellular space // inferred from electronic annotation /// 0005886 // pl	---	---	---	Affymetrix Bsubtilis Genome Array	BG12757/ycdA_at	BG12757/ycdA	Affymetrix Proprietary Database	Exemplar sequence	Bacillus subtilis	B. subtilis /GEN=ycdA /DB_XREF=gi:16077068 /DB_XREF=gb:NC_000964 /NOTE=CDS correspondin	938380 // gi|938380|ref|NC_000964.2|NC_000964.2(GI:50812173):298990-300054(-) Bacillus	BG12757/ycdA
BG13310/ykvE_at	0.0101022	1.62872	1.62872	SpeD-123 up vs 3610_123	283.904	350.485	799.336	652.687	679.943	278.791	395.939	475.54	465.694	439.967	400.723	415.631	23-Oct-13	This probe set was annotated using the Matching Probes based pipeline to a GenBank iden	---	939303(20),50812173(20)	0006351 // transcription, DNA-dependent // inferred from electronic annotation /// 0006	0005622 // intracellular // inferred from electronic annotation	0003677 // DNA binding // inferred from electronic annotation /// 0003700 // sequence-s	---	---	Affymetrix Bsubtilis Genome Array	BG13310/ykvE_at	BG13310/ykvE	Affymetrix Proprietary Database	Exemplar sequence	Bacillus subtilis	B. subtilis /GEN=ykvE /DB_XREF=gi:16077068 /DB_XREF=gb:NC_000964 /NOTE=CDS correspondin	939303 // gi|939303|ref|NC_000964.2|NC_000964.2(GI:50812173):1432506-1432945(+) Bacillu	BG13310/ykvE
BG10835/feuA_at	0.00881113	1.63533	1.63533	SpeD-123 up vs 3610_123	9301.68	7658.37	8045.66	8459.23	9476.13	5617.61	8974.8	6970.59	5314.24	5699.64	4868.79	5847.62	23-Oct-13	This probe set was annotated using the Matching Probes based pipeline to a GenBank iden	50812173 // ncbi_bacterial // 20 // Negative Strand Matching Probes	938891(20)	0006810 // transport // inferred from electronic annotation /// 0006811 // ion transpor	0005737 // cytoplasm // inferred from electronic annotation /// 0005886 // plasma membr	---	---	---	Affymetrix Bsubtilis Genome Array	BG10835/feuA_at	BG10835/feuA	Affymetrix Proprietary Database	Exemplar sequence	Bacillus subtilis	B. subtilis /GEN=feuA /DB_XREF=gi:16077068 /DB_XREF=gb:NC_000964 /NOTE=CDS correspondin	938891 // gi|938891|ref|NC_000964.2|NC_000964.2(GI:50812173):182368-183321(-) Bacillus	BG10835/feuA
BG10567/ywbF_at	0.00906869	1.63778	1.63778	SpeD-123 up vs 3610_123	208.551	216.972	366.39	484.808	336.494	182.812	297.555	237.875	197.492	272.443	252.871	214.819	23-Oct-13	This probe set was annotated using the Matching Probes based pipeline to a GenBank iden	---	937325(20),50812173(20)	0006810 // transport // inferred from electronic annotation	0005886 // plasma membrane // inferred from electronic annotation /// 0016020 // membra	0015293 // symporter activity // inferred from electronic annotation	---	---	Affymetrix Bsubtilis Genome Array	BG10567/ywbF_at	BG10567/ywbF	Affymetrix Proprietary Database	Exemplar sequence	Bacillus subtilis	B. subtilis /GEN=ywbF /DB_XREF=gi:16077068 /DB_XREF=gb:NC_000964 /NOTE=CDS correspondin	937325 // gi|937325|ref|NC_000964.2|NC_000964.2(GI:50812173):3933379-3934580(+) Bacillu	BG10567/ywbF
BG10574/ywbM_at	0.000784962	1.64088	1.64088	SpeD-123 up vs 3610_123	1785.69	1432.68	2110.5	2118.35	2180.49	1476.39	1688	1603.03	1274.65	1448.54	1195.05	1203.1	23-Oct-13	This probe set was annotated using the Matching Probes based pipeline to a GenBank iden	50812173 // ncbi_bacterial // 20 // Negative Strand Matching Probes	937322(20)	---	---	---	---	---	Affymetrix Bsubtilis Genome Array	BG10574/ywbM_at	BG10574/ywbM	Affymetrix Proprietary Database	Exemplar sequence	Bacillus subtilis	B. subtilis /GEN=ywbM /DB_XREF=gi:16077068 /DB_XREF=gb:NC_000964 /NOTE=CDS correspondin	937322 // gi|937322|ref|NC_000964.2|NC_000964.2(GI:50812173):3926974-3928131(-) Bacillu	BG10574/ywbM
BG11049/proH_at	0.007299	1.64321	1.64321	SpeD-123 up vs 3610_123	112.074	117.61	319.62	280.039	295.614	201.612	168.513	246.733	219.056	191.439	142.205	151.715	23-Oct-13	This probe set was annotated using the Matching Probes based pipeline to a GenBank iden	50812173 // ncbi_bacterial // 20 // Negative Strand Matching Probes	940035(20)	0006561 // proline biosynthetic process // inferred from electronic annotation /// 0008	0005737 // cytoplasm // inferred from electronic annotation	0004735 // pyrroline-5-carboxylate reductase activity // inferred from electronic annot	---	---	Affymetrix Bsubtilis Genome Array	BG11049/proH_at	BG11049/proH	Affymetrix Proprietary Database	Exemplar sequence	Bacillus subtilis	B. subtilis /GEN=proH /DB_XREF=gi:16077068 /DB_XREF=gb:NC_000964 /NOTE=CDS correspondin	940035 // gi|940035|ref|NC_000964.2|NC_000964.2(GI:50812173):2016055-2016948(-) Bacillu	BG11049/proH
BG12658/proJ_at	0.00196249	1.65092	1.65092	SpeD-123 up vs 3610_123	326.123	342.428	723.864	828.319	729.679	518.566	461.579	581.824	565.658	472.75	363.6	377.042	23-Oct-13	This probe set was annotated using the Matching Probes based pipeline to a GenBank iden	50812173 // ncbi_bacterial // 20 // Negative Strand Matching Probes	940098(20)	0006561 // proline biosynthetic process // inferred from electronic annotation /// 0008	0005737 // cytoplasm // inferred from electronic annotation	0000166 // nucleotide binding // inferred from electronic annotation /// 0003723 // RNA	---	---	Affymetrix Bsubtilis Genome Array	BG12658/proJ_at	BG12658/proJ	Affymetrix Proprietary Database	Exemplar sequence	Bacillus subtilis	B. subtilis /GEN=proJ /DB_XREF=gi:16077068 /DB_XREF=gb:NC_000964 /NOTE=CDS correspondin	940098 // gi|940098|ref|NC_000964.2|NC_000964.2(GI:50812173):2014943-2016058(-) Bacillu	BG12658/proJ
BG12375/yukB_at	0.00157644	1.65903	1.65903	SpeD-123 up vs 3610_123	1150.51	1239.62	2493.09	2516.6	2162.14	1506.38	1135.53	1351.31	1233.5	1655.13	1455.12	1520.54	23-Oct-13	This probe set was annotated using the Matching Probes based pipeline to a GenBank iden	50812173 // ncbi_bacterial // 20 // Negative Strand Matching Probes	936565(20)	---	---	---	---	---	Affymetrix Bsubtilis Genome Array	BG12375/yukB_at	BG12375/yukB	Affymetrix Proprietary Database	Exemplar sequence	Bacillus subtilis	B. subtilis /GEN=yukB /DB_XREF=gi:16077068 /DB_XREF=gb:NC_000964 /NOTE=CDS correspondin	936565 // gi|936565|ref|NC_000964.2|NC_000964.2(GI:50812173):3272581-3273456(-) Bacillu	BG12375/yukB
BG10575/ywbN_at	0.000713726	1.6617	1.6617	SpeD-123 up vs 3610_123	1697.39	1400.6	1767.54	1918.57	2019.3	1764.5	1813.69	1636.16	1057.82	1312.18	1075.19	1180.64	23-Oct-13	This probe set was annotated using the Matching Probes based pipeline to a GenBank iden	50812173 // ncbi_bacterial // 20 // Negative Strand Matching Probes	937310(20)	0055114 // oxidation-reduction process // inferred from electronic annotation	0005576 // extracellular region // inferred from electronic annotation	0004601 // peroxidase activity // inferred from electronic annotation /// 0005506 // ir	---	---	Affymetrix Bsubtilis Genome Array	BG10575/ywbN_at	BG10575/ywbN	Affymetrix Proprietary Database	Exemplar sequence	Bacillus subtilis	B. subtilis /GEN=ywbN /DB_XREF=gi:16077068 /DB_XREF=gb:NC_000964 /NOTE=CDS correspondin	937310 // gi|937310|ref|NC_000964.2|NC_000964.2(GI:50812173):3925705-3926955(-) Bacillu	BG10575/ywbN
BG13628/yonR_at	0.0221574	1.66337	1.66337	SpeD-123 up vs 3610_123	497.803	550.217	1724.01	816.154	1042.89	662.122	644.544	837.626	759.836	666.986	629.14	651.803	23-Oct-13	This probe set was annotated using the Matching Probes based pipeline to a GenBank iden	50812173 // ncbi_bacterial // 20 // Negative Strand Matching Probes	939169(20)	0006351 // transcription, DNA-dependent // inferred from electronic annotation /// 0006	---	0003677 // DNA binding // inferred from electronic annotation /// 0043565 // sequence-s	---	---	Affymetrix Bsubtilis Genome Array	BG13628/yonR_at	BG13628/yonR	Affymetrix Proprietary Database	Exemplar sequence	Bacillus subtilis	B. subtilis /GEN=yonR /DB_XREF=gi:16077068 /DB_XREF=gb:NC_000964 /NOTE=CDS correspondin	939169 // gi|939169|ref|NC_000964.2|NC_000964.2(GI:50812173):2220257-2220583(-) Bacillu	BG13628/yonR
BG10041/yyaK_at	0.0194622	1.66387	1.66387	SpeD-123 up vs 3610_123	1072.34	1301.44	2503.86	2394.8	1981.2	1566.14	2219.76	1714.22	921.064	1678.61	1668.04	1361.55	23-Oct-13	This probe set was annotated using the Matching Probes based pipeline to a GenBank iden	50812173 // ncbi_bacterial // 20 // Negative Strand Matching Probes	937893(20)	---	0016020 // membrane // inferred from electronic annotation	---	---	---	Affymetrix Bsubtilis Genome Array	BG10041/yyaK_at	BG10041/yyaK	Affymetrix Proprietary Database	Exemplar sequence	Bacillus subtilis	B. subtilis /GEN=yyaK /DB_XREF=gi:16077068 /DB_XREF=gb:NC_000964 /NOTE=CDS correspondin	937893 // gi|937893|ref|NC_000964.2|NC_000964.2(GI:50812173):4192288-4193187(-) Bacillu	BG10041/yyaK
BG10365/ytxD_at	0.00398762	1.66513	1.66513	SpeD-123 up vs 3610_123	408.01	404.471	1080.8	873.459	791.152	495.808	364.334	547.915	630.584	550.621	465.915	454.393	23-Oct-13	This probe set was annotated using the Matching Probes based pipeline to a GenBank iden	50812173 // ncbi_bacterial // 20 // Negative Strand Matching Probes	937317(20)	0001539 // ciliary or flagellar motility // inferred from electronic annotation /// 000	0005886 // plasma membrane // inferred from electronic annotation /// 0016020 // membra	0003774 // motor activity // inferred from electronic annotation /// 0008565 // protein	---	---	Affymetrix Bsubtilis Genome Array	BG10365/ytxD_at	BG10365/ytxD	Affymetrix Proprietary Database	Exemplar sequence	Bacillus subtilis	B. subtilis /GEN=ytxD /DB_XREF=gi:16077068 /DB_XREF=gb:NC_000964 /NOTE=CDS correspondin	937317 // gi|937317|ref|NC_000964.2|NC_000964.2(GI:50812173):3042326-3043144(-) Bacillu	BG10365/ytxD
BG14157/yvzA_at	0.000308063	1.66706	1.66706	SpeD-123 up vs 3610_123	798.146	671.248	1152.67	1131.64	1241.16	940.642	1101.96	1109.77	619.318	682.391	826.867	669.623	23-Oct-13	This probe set was annotated using the Matching Probes based pipeline to a GenBank iden	50812173 // ncbi_bacterial // 20 // Negative Strand Matching Probes	936541(20)	---	---	---	---	---	Affymetrix Bsubtilis Genome Array	BG14157/yvzA_at	BG14157/yvzA	Affymetrix Proprietary Database	Exemplar sequence	Bacillus subtilis	B. subtilis /GEN=yvzA /DB_XREF=gi:16077068 /DB_XREF=gb:NC_000964 /NOTE=CDS correspondin	936541 // gi|936541|ref|NC_000964.2|NC_000964.2(GI:50812173):3578709-3579068(-) Bacillu	BG14157/yvzA
BG12987/yhaK_at	0.00123043	1.67057	1.67057	SpeD-123 up vs 3610_123	169.682	143.072	432.502	380.839	357.874	173.163	183.432	224.378	277.016	234.685	194.482	157.231	23-Oct-13	This probe set was annotated using the Matching Probes based pipeline to a GenBank iden	50812173 // ncbi_bacterial // 20 // Negative Strand Matching Probes	939768(20)	---	---	---	---	---	Affymetrix Bsubtilis Genome Array	BG12987/yhaK_at	BG12987/yhaK	Affymetrix Proprietary Database	Exemplar sequence	Bacillus subtilis	B. subtilis /GEN=yhaK /DB_XREF=gi:16077068 /DB_XREF=gb:NC_000964 /NOTE=CDS correspondin	939768 // gi|939768|ref|NC_000964.2|NC_000964.2(GI:50812173):1071350-1071604(-) Bacillu	BG12987/yhaK
BG11511/yqhK_at	5.59E-05	1.67349	1.67349	SpeD-123 up vs 3610_123	2031.97	1912.85	2189.28	2876.51	2548.88	3183.9	2847.81	2932.2	1492	1546.54	1484.28	1788.64	23-Oct-13	This probe set was annotated using the Matching Probes based pipeline to a GenBank iden	50812173 // ncbi_bacterial // 20 // Negative Strand Matching Probes	938549(20)	0006546 // glycine catabolic process // inferred from electronic annotation /// 0019464	---	0003824 // catalytic activity // inferred from electronic annotation /// 0004375 // gly	---	---	Affymetrix Bsubtilis Genome Array	BG11511/yqhK_at	BG11511/yqhK	Affymetrix Proprietary Database	Exemplar sequence	Bacillus subtilis	B. subtilis /GEN=yqhK /DB_XREF=gi:16077068 /DB_XREF=gb:NC_000964 /NOTE=CDS correspondin	938549 // gi|938549|ref|NC_000964.2|NC_000964.2(GI:50812173):2544642-2546108(-) Bacillu	BG11511/yqhK
AFFX-LysX-5_at	0.000600918	1.67578	1.67578	SpeD-123 up vs 3610_123	1309.43	1182.44	2740.49	3074.21	2885.01	1716.03	2221.48	1954.86	1707.24	1743.38	1735.28	1687.43	23-Oct-13	This probe set was annotated using the Design Representative Id based pipeline to a Gen	---	X17013	---	---	---	---	---	Affymetrix Bsubtilis Genome Array	AFFX-LysX-5_at	AFFX-LysX-5	Affymetrix Proprietary Database	Control sequence	Bacillus subtilis	B. subtilis /GEN=lys /DB_XREF=gb:X17013.1 /NOTE=SIF corresponding to nucleotides 387-65	--- // --- // affx // --- // --- /// --- // --- // affx // --- // --- /// --- // --- //	AFFX-LysX-5
BG12556/aapA_at	0.00191423	1.67784	1.67784	SpeD-123 up vs 3610_123	133.873	117.502	383.54	270.476	258.163	150.093	161.415	157.334	213.18	165.323	160.88	116.919	23-Oct-13	This probe set was annotated using the Matching Probes based pipeline to a GenBank iden	---	937231(20),50812173(20)	---	---	---	---	---	Affymetrix Bsubtilis Genome Array	BG12556/aapA_at	BG12556/aapA	Affymetrix Proprietary Database	Exemplar sequence	Bacillus subtilis	B. subtilis /GEN=aapA /DB_XREF=gi:16077068 /DB_XREF=gb:NC_000964 /NOTE=CDS correspondin	937231 // gi|937231|ref|NC_000964.2|NC_000964.2(GI:50812173):2765782-2767163(+) Bacillu	BG12556/aapA
BG10605/ywdI_at	0.00566117	1.68601	1.68601	SpeD-123 up vs 3610_123	768.212	937.695	1448.14	1019.55	1137.96	840.605	1038.7	1034.69	531.625	817.684	806.446	856.652	23-Oct-13	This probe set was annotated using the Matching Probes based pipeline to a GenBank iden	50812173 // ncbi_bacterial // 20 // Negative Strand Matching Probes	937251(20)	---	---	---	---	---	Affymetrix Bsubtilis Genome Array	BG10605/ywdI_at	BG10605/ywdI	Affymetrix Proprietary Database	Exemplar sequence	Bacillus subtilis	B. subtilis /GEN=ywdI /DB_XREF=gi:16077068 /DB_XREF=gb:NC_000964 /NOTE=CDS correspondin	937251 // gi|937251|ref|NC_000964.2|NC_000964.2(GI:50812173):3894820-3895137(-) Bacillu	BG10605/ywdI
BG13954/yubE_at	0.00512447	1.69351	1.69351	SpeD-123 up vs 3610_123	307.691	298.839	880.004	600.231	515.756	254.079	311.032	368.828	386.045	404.44	359.243	302.944	23-Oct-13	This probe set was annotated using the Matching Probes based pipeline to a GenBank iden	50812173 // ncbi_bacterial // 20 // Negative Strand Matching Probes	937146(20)	0008152 // metabolic process // inferred from electronic annotation /// 0009253 // pept	0005576 // extracellular region // inferred from electronic annotation /// 0005618 // c	0004040 // amidase activity // inferred from electronic annotation /// 0016787 // hydro	---	---	Affymetrix Bsubtilis Genome Array	BG13954/yubE_at	BG13954/yubE	Affymetrix Proprietary Database	Exemplar sequence	Bacillus subtilis	B. subtilis /GEN=yubE /DB_XREF=gi:16077068 /DB_XREF=gb:NC_000964 /NOTE=CDS correspondin	937146 // gi|937146|ref|NC_000964.2|NC_000964.2(GI:50812173):3189873-3190721(-) Bacillu	BG13954/yubE
BG10677/levR_1_at	0.000215545	1.69364	1.69364	SpeD-123 up vs 3610_123	259.522	252.46	463.3	618.541	479.548	377.007	320.016	381.428	278.789	324.384	312.797	258.567	23-Oct-13	This probe set was annotated using the Matching Probes based pipeline to a GenBank iden	50812173 // ncbi_bacterial // 20 // Negative Strand Matching Probes	937594(20)	---	---	---	---	---	Affymetrix Bsubtilis Genome Array	BG10677/levR_1_at	BG10677/levR_1	Affymetrix Proprietary Database	Exemplar sequence	Bacillus subtilis	B. subtilis /GEN=levR /DB_XREF=gi:16077068 /DB_XREF=gb:NC_000964 /NOTE=CDS correspondin	937594 // gi|937594|ref|NC_000964.2|NC_000964.2(GI:50812173):2762250-2765066(-) Bacillu	BG10677/levR_1
BG10770/eag_at	0.0104731	1.69491	1.69491	SpeD-123 up vs 3610_123	38.5029	52.7491	88.3992	69.1509	62.0473	38.7684	63.4473	63.6104	47.2657	38.3518	42.9729	42.4124	23-Oct-13	This probe set was annotated using the Matching Probes based pipeline to a GenBank iden	---	939325(20),50812173(20)	0030435 // sporulation resulting in formation of a cellular spore // inferred from elec	---	---	---	---	Affymetrix Bsubtilis Genome Array	BG10770/eag_at	BG10770/eag	Affymetrix Proprietary Database	Exemplar sequence	Bacillus subtilis	B. subtilis /GEN=eag /DB_XREF=gi:16077068 /DB_XREF=gb:NC_000964 /NOTE=CDS corresponding	939325 // gi|939325|ref|NC_000964.2|NC_000964.2(GI:50812173):1430334-1430767(+) Bacillu	BG10770/eag
BG13794/yrrM_at	0.0337613	1.69898	1.69898	SpeD-123 up vs 3610_123	415.312	433.969	1780.52	1098.13	963.453	461.728	444.834	757.004	792.297	764.175	634.431	625.86	23-Oct-13	This probe set was annotated using the Matching Probes based pipeline to a GenBank iden	50812173 // ncbi_bacterial // 20 // Negative Strand Matching Probes	937719(20)	0032259 // methylation // inferred from electronic annotation	---	0008168 // methyltransferase activity // inferred from electronic annotation /// 000817	---	---	Affymetrix Bsubtilis Genome Array	BG13794/yrrM_at	BG13794/yrrM	Affymetrix Proprietary Database	Exemplar sequence	Bacillus subtilis	B. subtilis /GEN=yrrM /DB_XREF=gi:16077068 /DB_XREF=gb:NC_000964 /NOTE=CDS correspondin	937719 // gi|937719|ref|NC_000964.2|NC_000964.2(GI:50812173):2794309-2794962(-) Bacillu	BG13794/yrrM
ig/2817456-2817074_rc_at	0.00385304	1.70854	1.70854	SpeD-123 up vs 3610_123	962.507	816.506	2693.11	1740.12	2319.38	1360.17	1146.1	1232.38	1538.12	1171.9	1209.06	1139.92	23-Oct-13	This probe set was annotated using the Design Representative Id based pipeline to a Aff	50812173 // ncbi_bacterial // 20 // Negative Strand Matching Probes	ig/2817456-2817074_rc	---	---	---	---	---	Affymetrix Bsubtilis Genome Array	ig/2817456-2817074_rc_at	ig/2817456-2817074_rc	Affymetrix Proprietary Database	Exemplar sequence	Bacillus subtilis	B. subtilis /DB_XREF=gi:16077068 /DB_XREF=gb:NC_000964 /NOTE=Intergenic region correspo	ig/2817456-2817074_rc // --- // --- // --- // ---	ig/2817456-2817074_rc
BG12144/ydeQ_at	0.0152813	1.71499	1.71499	SpeD-123 up vs 3610_123	1604.68	1305.16	2129.17	2834.79	2094.52	2016.96	3361.76	2394.57	1074.48	1374.39	1697.17	1098.64	23-Oct-13	This probe set was annotated using the Matching Probes based pipeline to a GenBank iden	---	939902(20),50812173(20)	0055114 // oxidation-reduction process // inferred from electronic annotation	---	0016491 // oxidoreductase activity // inferred from electronic annotation	---	---	Affymetrix Bsubtilis Genome Array	BG12144/ydeQ_at	BG12144/ydeQ	Affymetrix Proprietary Database	Exemplar sequence	Bacillus subtilis	B. subtilis /GEN=ydeQ /DB_XREF=gi:16077068 /DB_XREF=gb:NC_000964 /NOTE=CDS correspondin	939902 // gi|939902|ref|NC_000964.2|NC_000964.2(GI:50812173):575752-576347(+) Bacillus	BG12144/ydeQ
BG12901/yfiY_at	0.00727625	1.71791	1.71791	SpeD-123 up vs 3610_123	3285.55	2672.99	3764.77	4256.58	5646.55	3455.05	3619.53	2983.21	2772	2982.58	2158.72	2052.7	23-Oct-13	This probe set was annotated using the Matching Probes based pipeline to a GenBank iden	50812173 // ncbi_bacterial // 20 // Negative Strand Matching Probes	939206(20)	0006810 // transport // inferred from electronic annotation /// 0006811 // ion transpor	0005737 // cytoplasm // inferred from electronic annotation /// 0005886 // plasma membr	---	---	---	Affymetrix Bsubtilis Genome Array	BG12901/yfiY_at	BG12901/yfiY	Affymetrix Proprietary Database	Exemplar sequence	Bacillus subtilis	B. subtilis /GEN=yfiY /DB_XREF=gi:16077068 /DB_XREF=gb:NC_000964 /NOTE=CDS correspondin	939206 // gi|939206|ref|NC_000964.2|NC_000964.2(GI:50812173):918702-919679(-) Bacillus	BG12901/yfiY
BG11390/fhuC_at	0.0123494	1.7284	1.7284	SpeD-123 up vs 3610_123	384.137	288.516	342.634	497.471	500.974	433.811	485.38	345.16	264.8	276.202	226.12	214.147	23-Oct-13	This probe set was annotated using the Matching Probes based pipeline to a GenBank iden	50812173 // ncbi_bacterial // 20 // Negative Strand Matching Probes	935994(20)	0006200 // ATP catabolic process // inferred from electronic annotation /// 0006810 //	0005886 // plasma membrane // inferred from electronic annotation /// 0016020 // membra	0000166 // nucleotide binding // inferred from electronic annotation /// 0005524 // ATP	---	---	Affymetrix Bsubtilis Genome Array	BG11390/fhuC_at	BG11390/fhuC	Affymetrix Proprietary Database	Exemplar sequence	Bacillus subtilis	B. subtilis /GEN=fhuC /DB_XREF=gi:16077068 /DB_XREF=gb:NC_000964 /NOTE=CDS correspondin	935994 // gi|935994|ref|NC_000964.2|NC_000964.2(GI:50812173):3414417-3415226(-) Bacillu	BG11390/fhuC
BG12460/ywhF_at	0.00666225	1.73668	1.73668	SpeD-123 up vs 3610_123	908.035	779.133	3281.53	2894.13	2439.21	881.139	1093.75	1435.52	1924.51	1783.03	1288.86	955.217	23-Oct-13	This probe set was annotated using the Matching Probes based pipeline to a GenBank iden	50812173 // ncbi_bacterial // 20 // Negative Strand Matching Probes	937075(20)	0006596 // polyamine biosynthetic process // inferred from electronic annotation /// 00	---	0003824 // catalytic activity // inferred from electronic annotation /// 0004766 // spe	---	---	Affymetrix Bsubtilis Genome Array	BG12460/ywhF_at	BG12460/ywhF	Affymetrix Proprietary Database	Exemplar sequence	Bacillus subtilis	B. subtilis /GEN=ywhF /DB_XREF=gi:16077068 /DB_XREF=gb:NC_000964 /NOTE=CDS correspondin	937075 // gi|937075|ref|NC_000964.2|NC_000964.2(GI:50812173):3847809-3848639(-) Bacillu	BG12460/ywhF
BG12986/yhaJ_at	0.00267967	1.7372	1.7372	SpeD-123 up vs 3610_123	130.648	129.44	391.981	246.895	307.42	147.133	138.025	174.329	207.339	185.606	147.464	139.17	23-Oct-13	This probe set was annotated using the Matching Probes based pipeline to a GenBank iden	50812173 // ncbi_bacterial // 20 // Negative Strand Matching Probes	936292(20)	---	---	---	---	---	Affymetrix Bsubtilis Genome Array	BG12986/yhaJ_at	BG12986/yhaJ	Affymetrix Proprietary Database	Exemplar sequence	Bacillus subtilis	B. subtilis /GEN=yhaJ /DB_XREF=gi:16077068 /DB_XREF=gb:NC_000964 /NOTE=CDS correspondin	936292 // gi|936292|ref|NC_000964.2|NC_000964.2(GI:50812173):1071628-1071867(-) Bacillu	BG12986/yhaJ
BG11798/alsT_at	0.0117726	1.73829	1.73829	SpeD-123 up vs 3610_123	392.63	339.092	581.034	1137.95	1168.51	458.716	475.907	535.458	551.486	538.185	495.593	396.278	23-Oct-13	This probe set was annotated using the Matching Probes based pipeline to a GenBank iden	---	938191(20),50812173(20)	0006810 // transport // inferred from electronic annotation /// 0006811 // ion transpor	0005886 // plasma membrane // inferred from electronic annotation /// 0016020 // membra	0015293 // symporter activity // inferred from electronic annotation /// 0015655 // ala	---	---	Affymetrix Bsubtilis Genome Array	BG11798/alsT_at	BG11798/alsT	Affymetrix Proprietary Database	Exemplar sequence	Bacillus subtilis	B. subtilis /GEN=alsT /DB_XREF=gi:16077068 /DB_XREF=gb:NC_000964 /NOTE=CDS correspondin	938191 // gi|938191|ref|NC_000964.2|NC_000964.2(GI:50812173):1938133-1939532(+) Bacillu	BG11798/alsT
BG10836/feuB_at	0.0109394	1.74322	1.74322	SpeD-123 up vs 3610_123	1801.83	1389.27	1446.9	1820.19	1799.28	1687.75	1589.21	1012.48	958.15	1062.59	878.607	1074.14	23-Oct-13	This probe set was annotated using the Matching Probes based pipeline to a GenBank iden	50812173 // ncbi_bacterial // 20 // Negative Strand Matching Probes	938884(20)	0006810 // transport // inferred from electronic annotation /// 0006811 // ion transpor	0005886 // plasma membrane // inferred from electronic annotation /// 0016020 // membra	0005215 // transporter activity // inferred from electronic annotation	---	---	Affymetrix Bsubtilis Genome Array	BG10836/feuB_at	BG10836/feuB	Affymetrix Proprietary Database	Exemplar sequence	Bacillus subtilis	B. subtilis /GEN=feuB /DB_XREF=gi:16077068 /DB_XREF=gb:NC_000964 /NOTE=CDS correspondin	938884 // gi|938884|ref|NC_000964.2|NC_000964.2(GI:50812173):181345-182349(-) Bacillus	BG10836/feuB
ig/2549051-2548609_rc_at	0.00137955	1.7546	1.7546	SpeD-123 up vs 3610_123	811.937	790.204	1152.65	993.088	1089.02	867.095	930.289	860.11	496.895	560.506	828.602	721.657	23-Oct-13	This probe set was annotated using the Design Representative Id based pipeline to a Aff	50812173 // ncbi_bacterial // 20 // Negative Strand Matching Probes	ig/2549051-2548609_rc	---	---	---	---	---	Affymetrix Bsubtilis Genome Array	ig/2549051-2548609_rc_at	ig/2549051-2548609_rc	Affymetrix Proprietary Database	Exemplar sequence	Bacillus subtilis	B. subtilis /DB_XREF=gi:16077068 /DB_XREF=gb:NC_000964 /NOTE=Intergenic region correspo	ig/2549051-2548609_rc // --- // --- // --- // ---	ig/2549051-2548609_rc
BG12081/ydbN_at	0.0323187	1.76929	1.76929	SpeD-123 up vs 3610_123	2677.68	2008.22	1398.58	1200.8	1950.84	2951.23	3067.6	2091.66	747.17	948.718	834.505	1182.69	23-Oct-13	This probe set was annotated using the Matching Probes based pipeline to a GenBank iden	50812173 // ncbi_bacterial // 20 // Negative Strand Matching Probes	938190(20)	---	---	---	---	---	Affymetrix Bsubtilis Genome Array	BG12081/ydbN_at	BG12081/ydbN	Affymetrix Proprietary Database	Exemplar sequence	Bacillus subtilis	B. subtilis /GEN=ydbN /DB_XREF=gi:16077068 /DB_XREF=gb:NC_000964 /NOTE=CDS correspondin	938190 // gi|938190|ref|NC_000964.2|NC_000964.2(GI:50812173):505883-506062(-) Bacillus	BG12081/ydbN
BG10604/ywdH_at	0.00204828	1.77445	1.77445	SpeD-123 up vs 3610_123	129.585	169.445	325.183	313.638	289.019	210.31	241.184	211.713	132.821	201.274	197.35	183.983	23-Oct-13	This probe set was annotated using the Matching Probes based pipeline to a GenBank iden	---	937252(20),50812173(20)	---	---	---	---	---	Affymetrix Bsubtilis Genome Array	BG10604/ywdH_at	BG10604/ywdH	Affymetrix Proprietary Database	Exemplar sequence	Bacillus subtilis	B. subtilis /GEN=ywdH /DB_XREF=gi:16077068 /DB_XREF=gb:NC_000964 /NOTE=CDS correspondin	937252 // gi|937252|ref|NC_000964.2|NC_000964.2(GI:50812173):3895304-3896679(+) Bacillu	BG10604/ywdH
BG10713/pyrB_at	0.0215316	1.78047	1.78047	SpeD-123 up vs 3610_123	868.411	570.906	2288.48	1892.19	1398.75	405.1	358.296	598.688	1168.88	1156.49	793.84	899.821	23-Oct-13	This probe set was annotated using the Matching Probes based pipeline to a GenBank iden	---	937734(20),50812173(20)	---	---	---	---	---	Affymetrix Bsubtilis Genome Array	BG10713/pyrB_at	BG10713/pyrB	Affymetrix Proprietary Database	Exemplar sequence	Bacillus subtilis	B. subtilis /GEN=pyrB /DB_XREF=gi:16077068 /DB_XREF=gb:NC_000964 /NOTE=CDS correspondin	937734 // gi|937734|ref|NC_000964.2|NC_000964.2(GI:50812173):1619775-1620691(+) Bacillu	BG10713/pyrB
BG11391/fhuG_at	0.00613951	1.78263	1.78263	SpeD-123 up vs 3610_123	825.68	576.225	821.429	1121.87	1176.82	867.22	737.351	648.183	645.652	597.721	496.068	493.788	23-Oct-13	This probe set was annotated using the Matching Probes based pipeline to a GenBank iden	50812173 // ncbi_bacterial // 20 // Negative Strand Matching Probes	938619(20)	0006810 // transport // inferred from electronic annotation /// 0006811 // ion transpor	0005886 // plasma membrane // inferred from electronic annotation /// 0016020 // membra	0005215 // transporter activity // inferred from electronic annotation	---	---	Affymetrix Bsubtilis Genome Array	BG11391/fhuG_at	BG11391/fhuG	Affymetrix Proprietary Database	Exemplar sequence	Bacillus subtilis	B. subtilis /GEN=fhuG /DB_XREF=gi:16077068 /DB_XREF=gb:NC_000964 /NOTE=CDS correspondin	938619 // gi|938619|ref|NC_000964.2|NC_000964.2(GI:50812173):3415242-3416252(-) Bacillu	BG11391/fhuG
ig/2221581-2220628_at	0.00187542	1.79109	1.79109	SpeD-123 up vs 3610_123	19.3619	18.0259	51.2169	28.6076	33.1558	20.5145	21.1923	20.6007	21.8466	19.4597	19.8875	19.9413	23-Oct-13	This probe set was annotated using the Matching Probes based pipeline to a GenBank iden	---	50812173(20)	---	---	---	---	---	Affymetrix Bsubtilis Genome Array	ig/2221581-2220628_at	ig/2221581-2220628	Affymetrix Proprietary Database	Exemplar sequence	Bacillus subtilis	B. subtilis /DB_XREF=gi:16077068 /DB_XREF=gb:NC_000964 /NOTE=Intergenic region correspo	50812173 // gi|50812173|ref|NC_000964.2| Bacillus subtilis subsp. subtilis str. 168, co	ig/2221581-2220628
BG10004/dnaC_at	0.0207065	1.79332	1.79332	SpeD-123 up vs 3610_123	376.626	545.288	1587.27	942.12	924.008	410.47	466.949	561.858	550.94	857.937	506.871	558.18	23-Oct-13	This probe set was annotated using the Matching Probes based pipeline to a GenBank iden	50812173 // ncbi_bacterial // 20 // Negative Strand Matching Probes	937810(20)	---	---	---	---	---	Affymetrix Bsubtilis Genome Array	BG10004/dnaC_at	BG10004/dnaC	Affymetrix Proprietary Database	Exemplar sequence	Bacillus subtilis	B. subtilis /GEN=dnaC /DB_XREF=gi:16077068 /DB_XREF=gb:NC_000964 /NOTE=CDS correspondin	937810 // gi|937810|ref|NC_000964.2|NC_000964.2(GI:50812173):4156495-4157859(-) Bacillu	BG10004/dnaC
BG12394/yvcB_at	0.000244389	1.79568	1.79568	SpeD-123 up vs 3610_123	870.552	828.1	1670.84	1596.82	1408.6	1127.66	1083.41	1236.56	691.407	944.761	993.652	894.815	23-Oct-13	This probe set was annotated using the Matching Probes based pipeline to a GenBank iden	50812173 // ncbi_bacterial // 20 // Negative Strand Matching Probes	936563(20)	---	---	---	---	---	Affymetrix Bsubtilis Genome Array	BG12394/yvcB_at	BG12394/yvcB	Affymetrix Proprietary Database	Exemplar sequence	Bacillus subtilis	B. subtilis /GEN=yvcB /DB_XREF=gi:16077068 /DB_XREF=gb:NC_000964 /NOTE=CDS correspondin	936563 // gi|936563|ref|NC_000964.2|NC_000964.2(GI:50812173):3579083-3580993(-) Bacillu	BG12394/yvcB
BG11111/yxaI_at	0.0100599	1.79784	1.79784	SpeD-123 up vs 3610_123	728.042	715.922	2073.65	1409.07	1526.86	899.295	1193.72	696.595	692.085	1156.37	959.311	667.232	23-Oct-13	This probe set was annotated using the Matching Probes based pipeline to a GenBank iden	---	937676(20),50812173(20)	---	0005886 // plasma membrane // inferred from electronic annotation /// 0016020 // membra	---	---	---	Affymetrix Bsubtilis Genome Array	BG11111/yxaI_at	BG11111/yxaI	Affymetrix Proprietary Database	Exemplar sequence	Bacillus subtilis	B. subtilis /GEN=yxaI /DB_XREF=gi:16077068 /DB_XREF=gb:NC_000964 /NOTE=CDS correspondin	937676 // gi|937676|ref|NC_000964.2|NC_000964.2(GI:50812173):4103466-4103923(+) Bacillu	BG11111/yxaI
BG14102/yvgT_at	0.000391863	1.8097	1.8097	SpeD-123 up vs 3610_123	189.651	204.189	466.923	324.92	342.193	287.158	221.652	267.784	214.994	202.84	200.86	178.955	23-Oct-13	This probe set was annotated using the Matching Probes based pipeline to a GenBank iden	50812173 // ncbi_bacterial // 20 // Negative Strand Matching Probes	936011(20)	---	0005886 // plasma membrane // inferred from electronic annotation /// 0016020 // membra	---	---	---	Affymetrix Bsubtilis Genome Array	BG14102/yvgT_at	BG14102/yvgT	Affymetrix Proprietary Database	Exemplar sequence	Bacillus subtilis	B. subtilis /GEN=yvgT /DB_XREF=gi:16077068 /DB_XREF=gb:NC_000964 /NOTE=CDS correspondin	936011 // gi|936011|ref|NC_000964.2|NC_000964.2(GI:50812173):3435879-3436487(-) Bacillu	BG14102/yvgT
BG13061/yhfQ_at	0.00348098	1.81824	1.81824	SpeD-123 up vs 3610_123	2050.97	1697.98	2384.61	3058.39	3264.22	2162.97	1930.49	1916.31	1840.45	1706.47	1260.99	1281.28	23-Oct-13	This probe set was annotated using the Matching Probes based pipeline to a GenBank iden	---	936324(20),50812173(20)	---	---	---	---	---	Affymetrix Bsubtilis Genome Array	BG13061/yhfQ_at	BG13061/yhfQ	Affymetrix Proprietary Database	Exemplar sequence	Bacillus subtilis	B. subtilis /GEN=yhfQ /DB_XREF=gi:16077068 /DB_XREF=gb:NC_000964 /NOTE=CDS correspondin	936324 // gi|936324|ref|NC_000964.2|NC_000964.2(GI:50812173):1106961-1108009(+) Bacillu	BG13061/yhfQ
BG13517/yocD_at	0.0056363	1.81932	1.81932	SpeD-123 up vs 3610_123	479.028	447.212	1386.75	1591.44	1381.64	458.25	819.401	704.102	897.792	854.574	659.977	615.481	23-Oct-13	This probe set was annotated using the Matching Probes based pipeline to a GenBank iden	---	939659(20),50812173(20)	0006508 // proteolysis // inferred from electronic annotation	---	0004180 // carboxypeptidase activity // inferred from electronic annotation /// 0008233	---	---	Affymetrix Bsubtilis Genome Array	BG13517/yocD_at	BG13517/yocD	Affymetrix Proprietary Database	Exemplar sequence	Bacillus subtilis	B. subtilis /GEN=yocD /DB_XREF=gi:16077068 /DB_XREF=gb:NC_000964 /NOTE=CDS correspondin	939659 // gi|939659|ref|NC_000964.2|NC_000964.2(GI:50812173):2087467-2088446(+) Bacillu	BG13517/yocD
ig/3282876-3282518_at	0.0346355	1.82898	1.82898	SpeD-123 up vs 3610_123	277.811	217.365	196.27	169.525	236.535	264.071	216.627	138.626	114.189	129.114	87.248	126.618	23-Oct-13	This probe set was annotated using the Matching Probes based pipeline to a GenBank iden	936569 // ncbi_bacterial // 16 // Negative Strand Matching Probes	50812173(16)	---	---	---	---	---	Affymetrix Bsubtilis Genome Array	ig/3282876-3282518_at	ig/3282876-3282518	Affymetrix Proprietary Database	Exemplar sequence	Bacillus subtilis	B. subtilis /DB_XREF=gi:16077068 /DB_XREF=gb:NC_000964 /NOTE=Intergenic region correspo	50812173 // gi|50812173|ref|NC_000964.2| Bacillus subtilis subsp. subtilis str. 168, co	ig/3282876-3282518
BG12374/yukA_1_at	0.000546048	1.84657	1.84657	SpeD-123 up vs 3610_123	1346.7	1308.1	2168.76	2820.77	2008.81	1736.15	1315.19	1503.72	1053.99	1384.79	1337.21	1362.32	23-Oct-13	This probe set was annotated using the Matching Probes based pipeline to a GenBank iden	50812173 // ncbi_bacterial // 20 // Negative Strand Matching Probes	936556(20)	---	---	---	---	---	Affymetrix Bsubtilis Genome Array	BG12374/yukA_1_at	BG12374/yukA_1	Affymetrix Proprietary Database	Exemplar sequence	Bacillus subtilis	B. subtilis /GEN=yukA /DB_XREF=gi:16077068 /DB_XREF=gb:NC_000964 /NOTE=CDS correspondin	936556 // gi|936556|ref|NC_000964.2|NC_000964.2(GI:50812173):3268958-3272581(-) Bacillu	BG12374/yukA_1
BG12018/ycgT_at	0.00437595	1.85361	1.85361	SpeD-123 up vs 3610_123	1943.35	1469.06	2011.27	1997.33	2114.72	1955.88	1546.71	1287.62	1085.22	1240.37	990.95	1065.07	23-Oct-13	This probe set was annotated using the Matching Probes based pipeline to a GenBank iden	---	938327(20),50812173(20)	0055114 // oxidation-reduction process // inferred from electronic annotation	---	0004324 // ferredoxin-NADP+ reductase activity // inferred from electronic annotation /	---	---	Affymetrix Bsubtilis Genome Array	BG12018/ycgT_at	BG12018/ycgT	Affymetrix Proprietary Database	Exemplar sequence	Bacillus subtilis	B. subtilis /GEN=ycgT /DB_XREF=gi:16077068 /DB_XREF=gb:NC_000964 /NOTE=CDS correspondin	938327 // gi|938327|ref|NC_000964.2|NC_000964.2(GI:50812173):352417-353429(+) Bacillus	BG12018/ycgT
BG13192/yjhA_at	0.00117689	1.85517	1.85517	SpeD-123 up vs 3610_123	585.722	577.307	1483.3	1154.35	1055.02	709.171	663.678	683.459	504.667	718.609	780.152	685.971	23-Oct-13	This probe set was annotated using the Matching Probes based pipeline to a GenBank iden	---	936457(20),50812173(20)	---	0005615 // extracellular space // inferred from electronic annotation /// 0005886 // pl	---	---	---	Affymetrix Bsubtilis Genome Array	BG13192/yjhA_at	BG13192/yjhA	Affymetrix Proprietary Database	Exemplar sequence	Bacillus subtilis	B. subtilis /GEN=yjhA /DB_XREF=gi:16077068 /DB_XREF=gb:NC_000964 /NOTE=CDS correspondin	936457 // gi|936457|ref|NC_000964.2|NC_000964.2(GI:50812173):1288607-1289250(+) Bacillu	BG13192/yjhA
BG12225/ygaE_at	0.000498355	1.85732	1.85732	SpeD-123 up vs 3610_123	139.736	153.159	321.6	249.524	239.376	165.757	242.198	195.61	159.657	136.839	137.23	137.67	23-Oct-13	This probe set was annotated using the Matching Probes based pipeline to a GenBank iden	50812173 // ncbi_bacterial // 20 // Negative Strand Matching Probes	939721(20)	---	0005886 // plasma membrane // inferred from electronic annotation /// 0016020 // membra	---	---	---	Affymetrix Bsubtilis Genome Array	BG12225/ygaE_at	BG12225/ygaE	Affymetrix Proprietary Database	Exemplar sequence	Bacillus subtilis	B. subtilis /GEN=ygaE /DB_XREF=gi:16077068 /DB_XREF=gb:NC_000964 /NOTE=CDS correspondin	939721 // gi|939721|ref|NC_000964.2|NC_000964.2(GI:50812173):940503-941564(-) Bacillus	BG12225/ygaE
BG10840/pel_at	0.0126862	1.86999	1.86999	SpeD-123 up vs 3610_123	602.182	632.384	1528.96	1314.6	1069.8	1798	976.087	1131.12	525.288	718.388	871.397	835.184	23-Oct-13	This probe set was annotated using the Matching Probes based pipeline to a GenBank iden	---	936113(20),50812173(20)	0045490 // pectin catabolic process // inferred from electronic annotation	0005576 // extracellular region // inferred from electronic annotation	0016829 // lyase activity // inferred from electronic annotation /// 0030570 // pectate	---	---	Affymetrix Bsubtilis Genome Array	BG10840/pel_at	BG10840/pel	Affymetrix Proprietary Database	Exemplar sequence	Bacillus subtilis	B. subtilis /GEN=pel /DB_XREF=gi:16077068 /DB_XREF=gb:NC_000964 /NOTE=CDS corresponding	936113 // gi|936113|ref|NC_000964.2|NC_000964.2(GI:50812173):827329-828593(+) Bacillus	BG10840/pel
BG11389/fhuB_at	0.00601199	1.87312	1.87312	SpeD-123 up vs 3610_123	870.106	703.865	1312.85	1215.61	1489.69	951.742	745.944	683.276	865.16	803.956	520.092	541.144	23-Oct-13	This probe set was annotated using the Matching Probes based pipeline to a GenBank iden	50812173 // ncbi_bacterial // 20 // Negative Strand Matching Probes	937085(20)	0006810 // transport // inferred from electronic annotation /// 0006811 // ion transpor	0005886 // plasma membrane // inferred from electronic annotation /// 0016020 // membra	0005215 // transporter activity // inferred from electronic annotation	---	---	Affymetrix Bsubtilis Genome Array	BG11389/fhuB_at	BG11389/fhuB	Affymetrix Proprietary Database	Exemplar sequence	Bacillus subtilis	B. subtilis /GEN=fhuB /DB_XREF=gi:16077068 /DB_XREF=gb:NC_000964 /NOTE=CDS correspondin	937085 // gi|937085|ref|NC_000964.2|NC_000964.2(GI:50812173):3416252-3417406(-) Bacillu	BG11389/fhuB
BG12766/yceB_at	0.00431683	1.87849	1.87849	SpeD-123 up vs 3610_123	261.504	272.386	775.402	472.186	615.422	324.932	233.992	334.404	405.548	299.467	279.894	326.454	23-Oct-13	This probe set was annotated using the Matching Probes based pipeline to a GenBank iden	50812173 // ncbi_bacterial // 20 // Negative Strand Matching Probes	938371(20)	---	---	---	---	---	Affymetrix Bsubtilis Genome Array	BG12766/yceB_at	BG12766/yceB	Affymetrix Proprietary Database	Exemplar sequence	Bacillus subtilis	B. subtilis /GEN=yceB /DB_XREF=gi:16077068 /DB_XREF=gb:NC_000964 /NOTE=CDS correspondin	938371 // gi|938371|ref|NC_000964.2|NC_000964.2(GI:50812173):310432-311373(-) Bacillus	BG12766/yceB
BG13369/ylbQ_at	0.000395921	1.87927	1.87927	SpeD-123 up vs 3610_123	200.169	177.766	548.442	383.69	350.634	227.182	244.014	256.132	227.582	231.243	211.248	213.283	23-Oct-13	This probe set was annotated using the Matching Probes based pipeline to a GenBank iden	---	936782(20),50812173(20)	0015940 // pantothenate biosynthetic process // inferred from electronic annotation ///	0005737 // cytoplasm // inferred from electronic annotation	0008677 // 2-dehydropantoate 2-reductase activity // inferred from electronic annotatio	---	---	Affymetrix Bsubtilis Genome Array	BG13369/ylbQ_at	BG13369/ylbQ	Affymetrix Proprietary Database	Exemplar sequence	Bacillus subtilis	B. subtilis /GEN=ylbQ /DB_XREF=gi:16077068 /DB_XREF=gb:NC_000964 /NOTE=CDS correspondin	936782 // gi|936782|ref|NC_000964.2|NC_000964.2(GI:50812173):1576712-1577610(+) Bacillu	BG13369/ylbQ
BG13044/yheL_at	0.00312277	1.90559	1.90559	SpeD-123 up vs 3610_123	62.8334	78.7167	160.326	158.734	112.524	82.1705	131.901	118.051	89.974	66.1703	69.5103	65.5733	23-Oct-13	This probe set was annotated using the Matching Probes based pipeline to a GenBank iden	50812173 // ncbi_bacterial // 20 // Negative Strand Matching Probes	936274(20)	0006810 // transport // inferred from electronic annotation /// 0006811 // ion transpor	0005886 // plasma membrane // inferred from electronic annotation /// 0016020 // membra	0015297 // antiporter activity // inferred from electronic annotation	---	---	Affymetrix Bsubtilis Genome Array	BG13044/yheL_at	BG13044/yheL	Affymetrix Proprietary Database	Exemplar sequence	Bacillus subtilis	B. subtilis /GEN=yheL /DB_XREF=gi:16077068 /DB_XREF=gb:NC_000964 /NOTE=CDS correspondin	936274 // gi|936274|ref|NC_000964.2|NC_000964.2(GI:50812173):1042193-1043554(-) Bacillu	BG13044/yheL
BG14115/yvkN_at	0.0165137	1.91824	1.91824	SpeD-123 up vs 3610_123	29.5438	33.9536	97.614	38.2097	55.5204	41.464	32.9404	30.6441	27.2408	30.5214	35.2861	37.4179	23-Oct-13	This probe set was annotated using the Matching Probes based pipeline to a GenBank iden	---	936649(20),50812173(20)	---	---	---	---	---	Affymetrix Bsubtilis Genome Array	BG14115/yvkN_at	BG14115/yvkN	Affymetrix Proprietary Database	Exemplar sequence	Bacillus subtilis	B. subtilis /GEN=yvkN /DB_XREF=gi:16077068 /DB_XREF=gb:NC_000964 /NOTE=CDS correspondin	936649 // gi|936649|ref|NC_000964.2|NC_000964.2(GI:50812173):3608020-3608252(+) Bacillu	BG14115/yvkN
BG12374/yukA_at	0.000885478	1.92884	1.92884	SpeD-123 up vs 3610_123	828.717	822.459	1161.99	1904.43	1237.12	1104.84	912.697	971.708	682.773	839.279	665.744	831.409	23-Oct-13	This probe set was annotated using the Matching Probes based pipeline to a GenBank iden	50812173 // ncbi_bacterial // 20 // Negative Strand Matching Probes	936556(20)	---	---	---	---	---	Affymetrix Bsubtilis Genome Array	BG12374/yukA_at	BG12374/yukA	Affymetrix Proprietary Database	Exemplar sequence	Bacillus subtilis	B. subtilis /GEN=yukA /DB_XREF=gi:16077068 /DB_XREF=gb:NC_000964 /NOTE=CDS correspondin	936556 // gi|936556|ref|NC_000964.2|NC_000964.2(GI:50812173):3268958-3272581(-) Bacillu	BG12374/yukA
BG13925/yttB_at	0.000591541	1.93183	1.93183	SpeD-123 up vs 3610_123	138.376	138.962	405.396	280.099	311.573	176.074	136.436	206.713	173.415	174.657	162.021	122.732	23-Oct-13	This probe set was annotated using the Matching Probes based pipeline to a GenBank iden	50812173 // ncbi_bacterial // 20 // Negative Strand Matching Probes	936526(20)	0006810 // transport // inferred from electronic annotation /// 0055085 // transmembran	0005886 // plasma membrane // inferred from electronic annotation /// 0016020 // membra	---	---	---	Affymetrix Bsubtilis Genome Array	BG13925/yttB_at	BG13925/yttB	Affymetrix Proprietary Database	Exemplar sequence	Bacillus subtilis	B. subtilis /GEN=yttB /DB_XREF=gi:16077068 /DB_XREF=gb:NC_000964 /NOTE=CDS correspondin	936526 // gi|936526|ref|NC_000964.2|NC_000964.2(GI:50812173):3106281-3107474(-) Bacillu	BG13925/yttB
ig/1483521-1482875_at	0.00332075	1.93482	1.93482	SpeD-123 up vs 3610_123	154.27	142.566	263.681	222.388	307.501	150.567	130.354	122.047	155.399	148.104	108.168	92.1392	23-Oct-13	This probe set was annotated using the Matching Probes based pipeline to a GenBank iden	---	50812173(20)	---	---	---	---	---	Affymetrix Bsubtilis Genome Array	ig/1483521-1482875_at	ig/1483521-1482875	Affymetrix Proprietary Database	Exemplar sequence	Bacillus subtilis	B. subtilis /DB_XREF=gi:16077068 /DB_XREF=gb:NC_000964 /NOTE=Intergenic region correspo	50812173 // gi|50812173|ref|NC_000964.2| Bacillus subtilis subsp. subtilis str. 168, co	ig/1483521-1482875
BG14047/yutK_at	0.00160523	1.94846	1.94846	SpeD-123 up vs 3610_123	78.892	82.4386	177.375	137.451	136.159	97.4966	82.1647	84.7001	89.9306	90.6196	55.0662	68.0029	23-Oct-13	This probe set was annotated using the Matching Probes based pipeline to a GenBank iden	50812173 // ncbi_bacterial // 20 // Negative Strand Matching Probes	936517(20)	0006810 // transport // inferred from electronic annotation	0005886 // plasma membrane // inferred from electronic annotation /// 0016020 // membra	0001882 // nucleoside binding // inferred from electronic annotation /// 0005415 // nuc	---	---	Affymetrix Bsubtilis Genome Array	BG14047/yutK_at	BG14047/yutK	Affymetrix Proprietary Database	Exemplar sequence	Bacillus subtilis	B. subtilis /GEN=yutK /DB_XREF=gi:16077068 /DB_XREF=gb:NC_000964 /NOTE=CDS correspondin	936517 // gi|936517|ref|NC_000964.2|NC_000964.2(GI:50812173):3306042-3307256(-) Bacillu	BG14047/yutK
BG10573/ywbL_at	0.000211717	1.96359	1.96359	SpeD-123 up vs 3610_123	653.123	539.151	1095.59	1033.42	1089.83	547.713	679.104	585.822	552.035	639.3	461.811	470.132	23-Oct-13	This probe set was annotated using the Matching Probes based pipeline to a GenBank iden	50812173 // ncbi_bacterial // 20 // Negative Strand Matching Probes	938520(20)	---	---	---	---	---	Affymetrix Bsubtilis Genome Array	BG10573/ywbL_at	BG10573/ywbL	Affymetrix Proprietary Database	Exemplar sequence	Bacillus subtilis	B. subtilis /GEN=ywbL /DB_XREF=gi:16077068 /DB_XREF=gb:NC_000964 /NOTE=CDS correspondin	938520 // gi|938520|ref|NC_000964.2|NC_000964.2(GI:50812173):3928128-3929573(-) Bacillu	BG10573/ywbL
BG13529/yocS_at	0.00944096	1.98203	1.98203	SpeD-123 up vs 3610_123	666.466	518.239	817.095	1093.72	929.828	1065.48	1535.06	752.529	390.594	431.328	633.459	477.826	23-Oct-13	This probe set was annotated using the Matching Probes based pipeline to a GenBank iden	---	939452(20),50812173(20)	0006810 // transport // inferred from electronic annotation /// 0006811 // ion transpor	0005886 // plasma membrane // inferred from electronic annotation /// 0016020 // membra	0008508 // bile acid:sodium symporter activity // inferred from electronic annotation /	---	---	Affymetrix Bsubtilis Genome Array	BG13529/yocS_at	BG13529/yocS	Affymetrix Proprietary Database	Exemplar sequence	Bacillus subtilis	B. subtilis /GEN=yocS /DB_XREF=gi:16077068 /DB_XREF=gb:NC_000964 /NOTE=CDS correspondin	939452 // gi|939452|ref|NC_000964.2|NC_000964.2(GI:50812173):2105701-2106668(+) Bacillu	BG13529/yocS
BG11793/lsp_at	0.00369506	1.98831	1.98831	SpeD-123 up vs 3610_123	277.166	366.596	848.062	795.554	833.779	317.299	336.208	446.42	565.672	305.018	414.769	415.856	23-Oct-13	This probe set was annotated using the Matching Probes based pipeline to a GenBank iden	---	938172(20),50812173(20)	0006508 // proteolysis // inferred from electronic annotation	0005886 // plasma membrane // inferred from electronic annotation /// 0016020 // membra	0004190 // aspartic-type endopeptidase activity // inferred from electronic annotation	---	---	Affymetrix Bsubtilis Genome Array	BG11793/lsp_at	BG11793/lsp	Affymetrix Proprietary Database	Exemplar sequence	Bacillus subtilis	B. subtilis /GEN=lsp /DB_XREF=gi:16077068 /DB_XREF=gb:NC_000964 /NOTE=CDS corresponding	938172 // gi|938172|ref|NC_000964.2|NC_000964.2(GI:50812173):1616048-1616514(+) Bacillu	BG11793/lsp
BG10007/yycB_at	0.00128187	2.00062	2.00062	SpeD-123 up vs 3610_123	492.598	473.666	793.792	1098.06	889.645	720.444	988.269	704.441	346.778	522.709	534.247	466.927	23-Oct-13	This probe set was annotated using the Matching Probes based pipeline to a GenBank iden	---	937777(20),50812173(20)	0006810 // transport // inferred from electronic annotation /// 0055085 // transmembran	0005886 // plasma membrane // inferred from electronic annotation /// 0016020 // membra	---	---	---	Affymetrix Bsubtilis Genome Array	BG10007/yycB_at	BG10007/yycB	Affymetrix Proprietary Database	Exemplar sequence	Bacillus subtilis	B. subtilis /GEN=yycB /DB_XREF=gi:16077068 /DB_XREF=gb:NC_000964 /NOTE=CDS correspondin	937777 // gi|937777|ref|NC_000964.2|NC_000964.2(GI:50812173):4158813-4160023(+) Bacillu	BG10007/yycB
BG13535/yodF_at	1.75E-05	2.0085	2.0085	SpeD-123 up vs 3610_123	2631.51	2752.39	4917.42	5359.08	5012.06	4344.88	5016.16	4114.38	2506.3	2274.24	2859.94	2279.03	23-Oct-13	This probe set was annotated using the Matching Probes based pipeline to a GenBank iden	---	940028(20),50812173(20)	0006810 // transport // inferred from electronic annotation /// 0055085 // transmembran	0005886 // plasma membrane // inferred from electronic annotation /// 0016020 // membra	0005215 // transporter activity // inferred from electronic annotation	---	---	Affymetrix Bsubtilis Genome Array	BG13535/yodF_at	BG13535/yodF	Affymetrix Proprietary Database	Exemplar sequence	Bacillus subtilis	B. subtilis /GEN=yodF /DB_XREF=gi:16077068 /DB_XREF=gb:NC_000964 /NOTE=CDS correspondin	940028 // gi|940028|ref|NC_000964.2|NC_000964.2(GI:50812173):2129575-2131067(+) Bacillu	BG13535/yodF
BG10006/yycC_at	0.00181936	2.01132	2.01132	SpeD-123 up vs 3610_123	317.786	302.51	536.65	846.574	567.614	684.242	681.877	609.064	233.762	347.298	390.382	328.442	23-Oct-13	This probe set was annotated using the Matching Probes based pipeline to a GenBank iden	---	937823(20),50812173(20)	---	---	---	---	---	Affymetrix Bsubtilis Genome Array	BG10006/yycC_at	BG10006/yycC	Affymetrix Proprietary Database	Exemplar sequence	Bacillus subtilis	B. subtilis /GEN=yycC /DB_XREF=gi:16077068 /DB_XREF=gb:NC_000964 /NOTE=CDS correspondin	937823 // gi|937823|ref|NC_000964.2|NC_000964.2(GI:50812173):4158600-4158742(+) Bacillu	BG10006/yycC
BG12377/yukD_at	7.45E-05	2.05728	2.05728	SpeD-123 up vs 3610_123	849.609	872.996	2669.59	2105.45	2092.71	1175.07	1062.56	1330.45	1067.05	1185.22	1068.15	1106.1	23-Oct-13	This probe set was annotated using the Matching Probes based pipeline to a GenBank iden	50812173 // ncbi_bacterial // 20 // Negative Strand Matching Probes	936543(20)	---	---	---	---	---	Affymetrix Bsubtilis Genome Array	BG12377/yukD_at	BG12377/yukD	Affymetrix Proprietary Database	Exemplar sequence	Bacillus subtilis	B. subtilis /GEN=yukD /DB_XREF=gi:16077068 /DB_XREF=gb:NC_000964 /NOTE=CDS correspondin	936543 // gi|936543|ref|NC_000964.2|NC_000964.2(GI:50812173):3274854-3275093(-) Bacillu	BG12377/yukD
BG13528/yocR_at	0.00217127	2.05785	2.05785	SpeD-123 up vs 3610_123	99.6466	87.0823	255.883	179.887	209.209	128.776	217.121	113.633	105.992	99.4609	104.823	103.469	23-Oct-13	This probe set was annotated using the Matching Probes based pipeline to a GenBank iden	50812173 // ncbi_bacterial // 20 // Negative Strand Matching Probes	939450(20)	0006810 // transport // inferred from electronic annotation /// 0006836 // neurotransmi	0005886 // plasma membrane // inferred from electronic annotation /// 0016020 // membra	0005328 // neurotransmitter:sodium symporter activity // inferred from electronic annot	---	---	Affymetrix Bsubtilis Genome Array	BG13528/yocR_at	BG13528/yocR	Affymetrix Proprietary Database	Exemplar sequence	Bacillus subtilis	B. subtilis /GEN=yocR /DB_XREF=gi:16077068 /DB_XREF=gb:NC_000964 /NOTE=CDS correspondin	939450 // gi|939450|ref|NC_000964.2|NC_000964.2(GI:50812173):2104146-2105483(-) Bacillu	BG13528/yocR
BG13030/yhdX_at	0.0353476	2.05942	2.05942	SpeD-123 up vs 3610_123	107.819	143.218	149.15	103.207	135.703	170.926	246.456	143.042	44.2068	43.9909	122.98	109.186	23-Oct-13	This probe set was annotated using the Matching Probes based pipeline to a GenBank iden	---	939284(20),50812173(20)	---	---	---	---	---	Affymetrix Bsubtilis Genome Array	BG13030/yhdX_at	BG13030/yhdX	Affymetrix Proprietary Database	Exemplar sequence	Bacillus subtilis	B. subtilis /GEN=yhdX /DB_XREF=gi:16077068 /DB_XREF=gb:NC_000964 /NOTE=CDS correspondin	939284 // gi|939284|ref|NC_000964.2|NC_000964.2(GI:50812173):1037960-1038069(+) Bacillu	BG13030/yhdX
BG12916/yfjT_at	0.00459035	2.06839	2.06839	SpeD-123 up vs 3610_123	203.174	225.09	690.335	356.204	555.989	289.107	233.931	291.188	229.616	232.336	289.607	326.997	23-Oct-13	This probe set was annotated using the Matching Probes based pipeline to a GenBank iden	---	939694(20),50812173(20)	---	---	---	---	---	Affymetrix Bsubtilis Genome Array	BG12916/yfjT_at	BG12916/yfjT	Affymetrix Proprietary Database	Exemplar sequence	Bacillus subtilis	B. subtilis /GEN=yfjT /DB_XREF=gi:16077068 /DB_XREF=gb:NC_000964 /NOTE=CDS correspondin	939694 // gi|939694|ref|NC_000964.2|NC_000964.2(GI:50812173):868607-868794(+) Bacillus	BG12916/yfjT
BG10828/fhuD_at	0.0118656	2.06951	2.06951	SpeD-123 up vs 3610_123	1167.87	772.268	1060.9	1574.87	1347.57	1359.14	1307.76	929.505	679.513	711.574	525.352	486.23	23-Oct-13	This probe set was annotated using the Matching Probes based pipeline to a GenBank iden	---	935996(20),50812173(20)	0006810 // transport // inferred from electronic annotation /// 0006811 // ion transpor	0005886 // plasma membrane // inferred from electronic annotation /// 0016020 // membra	---	---	---	Affymetrix Bsubtilis Genome Array	BG10828/fhuD_at	BG10828/fhuD	Affymetrix Proprietary Database	Exemplar sequence	Bacillus subtilis	B. subtilis /GEN=fhuD /DB_XREF=gi:16077068 /DB_XREF=gb:NC_000964 /NOTE=CDS correspondin	935996 // gi|935996|ref|NC_000964.2|NC_000964.2(GI:50812173):3417503-3418452(+) Bacillu	BG10828/fhuD
BG10212/cad_at	0.00150619	2.0708	2.0708	SpeD-123 up vs 3610_123	412.967	391.201	1664.1	1441.44	1138.99	541.567	438.687	616.289	835.635	717.699	513.004	492.262	23-Oct-13	This probe set was annotated using the Matching Probes based pipeline to a GenBank iden	50812173 // ncbi_bacterial // 20 // Negative Strand Matching Probes	936002(20)	0006596 // polyamine biosynthetic process // inferred from electronic annotation /// 00	0005737 // cytoplasm // inferred from electronic annotation	0003824 // catalytic activity // inferred from electronic annotation /// 0008792 // arg	---	---	Affymetrix Bsubtilis Genome Array	BG10212/cad_at	BG10212/cad	Affymetrix Proprietary Database	Exemplar sequence	Bacillus subtilis	B. subtilis /GEN=cad /DB_XREF=gi:16077068 /DB_XREF=gb:NC_000964 /NOTE=CDS corresponding	936002 // gi|936002|ref|NC_000964.2|NC_000964.2(GI:50812173):1533586-1535058(-) Bacillu	BG10212/cad
BG10992/pyrP_at	0.00627544	2.11897	2.11897	SpeD-123 up vs 3610_123	367.324	285.273	1472.85	920.918	666.103	213.886	216.56	283.99	474.477	528.885	378.415	415.289	23-Oct-13	This probe set was annotated using the Matching Probes based pipeline to a GenBank iden	---	936604(20),50812173(20)	---	---	---	---	---	Affymetrix Bsubtilis Genome Array	BG10992/pyrP_at	BG10992/pyrP	Affymetrix Proprietary Database	Exemplar sequence	Bacillus subtilis	B. subtilis /GEN=pyrP /DB_XREF=gi:16077068 /DB_XREF=gb:NC_000964 /NOTE=CDS correspondin	936604 // gi|936604|ref|NC_000964.2|NC_000964.2(GI:50812173):1618325-1619631(+) Bacillu	BG10992/pyrP
BG12160/ydfM_at	0.00103669	2.14521	2.14521	SpeD-123 up vs 3610_123	99.4448	90.8215	418.173	337.759	286.441	118.303	101.015	157.837	183.192	167.123	133.859	124.176	23-Oct-13	This probe set was annotated using the Matching Probes based pipeline to a GenBank iden	50812173 // ncbi_bacterial // 20 // Negative Strand Matching Probes	939900(20)	---	---	---	---	---	Affymetrix Bsubtilis Genome Array	BG12160/ydfM_at	BG12160/ydfM	Affymetrix Proprietary Database	Exemplar sequence	Bacillus subtilis	B. subtilis /GEN=ydfM /DB_XREF=gi:16077068 /DB_XREF=gb:NC_000964 /NOTE=CDS correspondin	939900 // gi|939900|ref|NC_000964.2|NC_000964.2(GI:50812173):594653-595546(-) Bacillus	BG12160/ydfM
BG12376/yukC_at	0.000856576	2.15611	2.15611	SpeD-123 up vs 3610_123	409.98	473.411	1536.54	1431.78	1153.57	630.712	468.645	654.016	557.378	721.045	630	661.746	23-Oct-13	This probe set was annotated using the Matching Probes based pipeline to a GenBank iden	50812173 // ncbi_bacterial // 20 // Negative Strand Matching Probes	936572(20)	---	0005886 // plasma membrane // inferred from electronic annotation /// 0016020 // membra	---	---	---	Affymetrix Bsubtilis Genome Array	BG12376/yukC_at	BG12376/yukC	Affymetrix Proprietary Database	Exemplar sequence	Bacillus subtilis	B. subtilis /GEN=yukC /DB_XREF=gi:16077068 /DB_XREF=gb:NC_000964 /NOTE=CDS correspondin	936572 // gi|936572|ref|NC_000964.2|NC_000964.2(GI:50812173):3273484-3274839(-) Bacillu	BG12376/yukC
BG12573/braB_at	8.19E-06	2.16981	2.16981	SpeD-123 up vs 3610_123	156.769	127.163	439.154	477.253	467.199	187.132	184.46	220.616	221.024	217.595	199.303	118.906	23-Oct-13	This probe set was annotated using the Matching Probes based pipeline to a GenBank iden	---	937334(20),50812173(20)	0006810 // transport // inferred from electronic annotation /// 0006865 // amino acid t	0005886 // plasma membrane // inferred from electronic annotation /// 0016020 // membra	0015658 // branched-chain amino acid transmembrane transporter activity // inferred fro	---	---	Affymetrix Bsubtilis Genome Array	BG12573/braB_at	BG12573/braB	Affymetrix Proprietary Database	Exemplar sequence	Bacillus subtilis	B. subtilis /GEN=braB /DB_XREF=gi:16077068 /DB_XREF=gb:NC_000964 /NOTE=CDS correspondin	937334 // gi|937334|ref|NC_000964.2|NC_000964.2(GI:50812173):3027339-3028678(+) Bacillu	BG12573/braB
BG14088/yvbV_at	2.37E-06	2.19217	2.19217	SpeD-123 up vs 3610_123	1056.67	1090.43	2739.63	2456.88	2592.83	1840.84	1798.97	1569.58	1321.3	1197.73	1046.81	992.593	23-Oct-13	This probe set was annotated using the Matching Probes based pipeline to a GenBank iden	---	936287(20),50812173(20)	0006810 // transport // inferred from electronic annotation	0005886 // plasma membrane // inferred from electronic annotation /// 0016020 // membra	---	---	---	Affymetrix Bsubtilis Genome Array	BG14088/yvbV_at	BG14088/yvbV	Affymetrix Proprietary Database	Exemplar sequence	Bacillus subtilis	B. subtilis /GEN=yvbV /DB_XREF=gi:16077068 /DB_XREF=gb:NC_000964 /NOTE=CDS correspondin	936287 // gi|936287|ref|NC_000964.2|NC_000964.2(GI:50812173):3487982-3488901(+) Bacillu	BG14088/yvbV
BG11133/yxiD_at	3.42E-05	2.22615	2.22615	SpeD-123 up vs 3610_123	330.485	343.821	1121.67	890.547	839.479	487.707	413.301	440.216	369.623	487.577	421.761	385.868	23-Oct-13	This probe set was annotated using the Matching Probes based pipeline to a GenBank iden	50812173 // ncbi_bacterial // 20 // Negative Strand Matching Probes	937523(20)	---	---	---	---	---	Affymetrix Bsubtilis Genome Array	BG11133/yxiD_at	BG11133/yxiD	Affymetrix Proprietary Database	Exemplar sequence	Bacillus subtilis	B. subtilis /GEN=yxiD /DB_XREF=gi:16077068 /DB_XREF=gb:NC_000964 /NOTE=CDS correspondin	937523 // gi|937523|ref|NC_000964.2|NC_000964.2(GI:50812173):4035802-4037511(-) Bacillu	BG11133/yxiD
ig/2129621-2129237_at	4.00E-05	2.23652	2.23652	SpeD-123 up vs 3610_123	1174.39	1186.24	2812.96	2545.25	2824.43	2177.26	2535.77	2040.77	1356.45	959.994	1388.14	1234.49	23-Oct-13	This probe set was annotated using the Matching Probes based pipeline to a GenBank iden	---	50812173(20)	---	---	---	---	---	Affymetrix Bsubtilis Genome Array	ig/2129621-2129237_at	ig/2129621-2129237	Affymetrix Proprietary Database	Exemplar sequence	Bacillus subtilis	B. subtilis /DB_XREF=gi:16077068 /DB_XREF=gb:NC_000964 /NOTE=Intergenic region correspo	50812173 // gi|50812173|ref|NC_000964.2| Bacillus subtilis subsp. subtilis str. 168, co	ig/2129621-2129237
BG11878/yxeB_at	0.00565607	2.25456	2.25456	SpeD-123 up vs 3610_123	1856.78	1318.6	1826.1	1720.36	1935.1	1198.27	1783.75	1201.32	815.826	981.099	662.753	784.498	23-Oct-13	This probe set was annotated using the Matching Probes based pipeline to a GenBank iden	---	937581(20),50812173(20)	---	---	---	---	---	Affymetrix Bsubtilis Genome Array	BG11878/yxeB_at	BG11878/yxeB	Affymetrix Proprietary Database	Exemplar sequence	Bacillus subtilis	B. subtilis /GEN=yxeB /DB_XREF=gi:16077068 /DB_XREF=gb:NC_000964 /NOTE=CDS correspondin	937581 // gi|937581|ref|NC_000964.2|NC_000964.2(GI:50812173):4066197-4067158(+) Bacillu	BG11878/yxeB
BG10712/pyrR_at	0.00674333	2.32077	2.32077	SpeD-123 up vs 3610_123	389.155	495.748	2211.62	1585.45	1545.2	191.06	330.333	424.916	1056.35	724.313	566.516	487.666	23-Oct-13	This probe set was annotated using the Matching Probes based pipeline to a GenBank iden	---	938030(20),50812173(20)	0006351 // transcription, DNA-dependent // inferred from electronic annotation /// 0006	---	0003723 // RNA binding // inferred from electronic annotation /// 0004845 // uracil pho	---	---	Affymetrix Bsubtilis Genome Array	BG10712/pyrR_at	BG10712/pyrR	Affymetrix Proprietary Database	Exemplar sequence	Bacillus subtilis	B. subtilis /GEN=pyrR /DB_XREF=gi:16077068 /DB_XREF=gb:NC_000964 /NOTE=CDS correspondin	938030 // gi|938030|ref|NC_000964.2|NC_000964.2(GI:50812173):1617608-1618155(+) Bacillu	BG10712/pyrR
BG11131/yxiB_at	0.00204635	2.38845	2.38845	SpeD-123 up vs 3610_123	913.763	972.32	3349.93	1916.61	1661.04	1406.73	1007.39	1325.31	705.242	1106.7	1002.84	956.37	23-Oct-13	This probe set was annotated using the Matching Probes based pipeline to a GenBank iden	50812173 // ncbi_bacterial // 20 // Negative Strand Matching Probes	937532(20)	---	---	---	---	---	Affymetrix Bsubtilis Genome Array	BG11131/yxiB_at	BG11131/yxiB	Affymetrix Proprietary Database	Exemplar sequence	Bacillus subtilis	B. subtilis /GEN=yxiB /DB_XREF=gi:16077068 /DB_XREF=gb:NC_000964 /NOTE=CDS correspondin	937532 // gi|937532|ref|NC_000964.2|NC_000964.2(GI:50812173):4037812-4038177(-) Bacillu	BG11131/yxiB
BG12393/yvcA_at	0.000802065	2.39084	2.39084	SpeD-123 up vs 3610_123	279.314	311.094	1078.55	846.898	659.686	469.396	488.957	497.255	245.16	431.127	417.162	322.388	23-Oct-13	This probe set was annotated using the Matching Probes based pipeline to a GenBank iden	50812173 // ncbi_bacterial // 20 // Negative Strand Matching Probes	936576(20)	---	0005886 // plasma membrane // inferred from electronic annotation /// 0016020 // membra	---	---	---	Affymetrix Bsubtilis Genome Array	BG12393/yvcA_at	BG12393/yvcA	Affymetrix Proprietary Database	Exemplar sequence	Bacillus subtilis	B. subtilis /GEN=yvcA /DB_XREF=gi:16077068 /DB_XREF=gb:NC_000964 /NOTE=CDS correspondin	936576 // gi|936576|ref|NC_000964.2|NC_000964.2(GI:50812173):3580995-3581720(-) Bacillu	BG12393/yvcA
BG13974/yuiI_at	0.0012808	2.52175	2.52175	SpeD-123 up vs 3610_123	843.623	642.733	1108.89	932.292	1286.28	822.824	680.101	575.537	419.548	588.317	335.951	477.254	23-Oct-13	This probe set was annotated using the Matching Probes based pipeline to a GenBank iden	50812173 // ncbi_bacterial // 20 // Negative Strand Matching Probes	936592(20)	---	---	---	---	---	Affymetrix Bsubtilis Genome Array	BG13974/yuiI_at	BG13974/yuiI	Affymetrix Proprietary Database	Exemplar sequence	Bacillus subtilis	B. subtilis /GEN=yuiI /DB_XREF=gi:16077068 /DB_XREF=gb:NC_000964 /NOTE=CDS correspondin	936592 // gi|936592|ref|NC_000964.2|NC_000964.2(GI:50812173):3291515-3292459(-) Bacillu	BG13974/yuiI
BG11132/yxiC_at	0.000283563	2.5875	2.5875	SpeD-123 up vs 3610_123	331.916	300.105	932.744	833.606	628.598	495.359	368.778	346.694	229.798	373.222	328.959	296.547	23-Oct-13	This probe set was annotated using the Matching Probes based pipeline to a GenBank iden	50812173 // ncbi_bacterial // 20 // Negative Strand Matching Probes	937521(20)	---	---	---	---	---	Affymetrix Bsubtilis Genome Array	BG11132/yxiC_at	BG11132/yxiC	Affymetrix Proprietary Database	Exemplar sequence	Bacillus subtilis	B. subtilis /GEN=yxiC /DB_XREF=gi:16077068 /DB_XREF=gb:NC_000964 /NOTE=CDS correspondin	937521 // gi|937521|ref|NC_000964.2|NC_000964.2(GI:50812173):4037531-4037800(-) Bacillu	BG11132/yxiC
BG13516/yocC_at	0.00134873	2.6293	2.6293	SpeD-123 up vs 3610_123	172.967	170.567	806.486	860.301	826.113	224.403	319.586	472.602	393.269	364.47	219.995	189.942	23-Oct-13	This probe set was annotated using the Matching Probes based pipeline to a GenBank iden	---	939666(20),50812173(20)	---	---	---	---	---	Affymetrix Bsubtilis Genome Array	BG13516/yocC_at	BG13516/yocC	Affymetrix Proprietary Database	Exemplar sequence	Bacillus subtilis	B. subtilis /GEN=yocC /DB_XREF=gi:16077068 /DB_XREF=gb:NC_000964 /NOTE=CDS correspondin	939666 // gi|939666|ref|NC_000964.2|NC_000964.2(GI:50812173):2086906-2087405(+) Bacillu	BG13516/yocC
BG12382/yukL_2_at	0.0029197	2.67229	2.67229	SpeD-123 up vs 3610_123	721.256	560.113	565.906	652.874	705.984	765.008	739.521	441.917	215.211	299.865	211.8	315.169	23-Oct-13	This probe set was annotated using the Matching Probes based pipeline to a GenBank iden	50812173 // ncbi_bacterial // 20 // Negative Strand Matching Probes	936569(20)	---	---	---	---	---	Affymetrix Bsubtilis Genome Array	BG12382/yukL_2_at	BG12382/yukL_2	Affymetrix Proprietary Database	Exemplar sequence	Bacillus subtilis	B. subtilis /GEN=yukL /DB_XREF=gi:16077068 /DB_XREF=gb:NC_000964 /NOTE=CDS correspondin	936569 // gi|936569|ref|NC_000964.2|NC_000964.2(GI:50812173):3279544-3286680(-) Bacillu	BG12382/yukL_2
BG13300/ykuP_at	0.0072157	2.99642	2.99642	SpeD-123 up vs 3610_123	489.154	303.833	465.891	328.767	724.877	426.933	484.182	271.007	162.568	205.027	123.817	179.768	23-Oct-13	This probe set was annotated using the Matching Probes based pipeline to a GenBank iden	---	938811(20),50812173(20)	---	---	---	---	---	Affymetrix Bsubtilis Genome Array	BG13300/ykuP_at	BG13300/ykuP	Affymetrix Proprietary Database	Exemplar sequence	Bacillus subtilis	B. subtilis /GEN=ykuP /DB_XREF=gi:16077068 /DB_XREF=gb:NC_000964 /NOTE=CDS correspondin	938811 // gi|938811|ref|NC_000964.2|NC_000964.2(GI:50812173):1487718-1488256(+) Bacillu	BG13300/ykuP
BG11243/dhbF_3_at	0.00395448	3.23944	3.23944	SpeD-123 up vs 3610_123	1133.06	788.934	722.36	788.986	1055.88	1042.41	857.344	554.598	180.637	390.031	251.261	442.112	23-Oct-13	This probe set was annotated using the Matching Probes based pipeline to a GenBank iden	50812173 // ncbi_bacterial // 20 // Negative Strand Matching Probes	936569(20)	---	---	---	---	---	Affymetrix Bsubtilis Genome Array	BG11243/dhbF_3_at	BG11243/dhbF_3	Affymetrix Proprietary Database	Exemplar sequence	Bacillus subtilis	B. subtilis /GEN=dhbF /DB_XREF=gi:16077068 /DB_XREF=gb:NC_000964 /NOTE=CDS correspondin	936569 // gi|936569|ref|NC_000964.2|NC_000964.2(GI:50812173):3279544-3286680(-) Bacillu	BG11243/dhbF_3
BG11243/dhbF_2_at	0.00469124	3.27548	3.27548	SpeD-123 up vs 3610_123	2117.23	1548.2	1381.81	1339.02	2036.28	1730.1	1664.28	889.568	396.543	668.915	404.192	754.425	23-Oct-13	This probe set was annotated using the Matching Probes based pipeline to a GenBank iden	50812173 // ncbi_bacterial // 20 // Negative Strand Matching Probes	936569(20)	---	---	---	---	---	Affymetrix Bsubtilis Genome Array	BG11243/dhbF_2_at	BG11243/dhbF_2	Affymetrix Proprietary Database	Exemplar sequence	Bacillus subtilis	B. subtilis /GEN=dhbF /DB_XREF=gi:16077068 /DB_XREF=gb:NC_000964 /NOTE=CDS correspondin	936569 // gi|936569|ref|NC_000964.2|NC_000964.2(GI:50812173):3279544-3286680(-) Bacillu	BG11243/dhbF_2
BG12382/yukL_at	0.00149991	3.3329	3.3329	SpeD-123 up vs 3610_123	1766.75	1421.02	1402.51	1373.89	1789.92	1814.07	1647.33	1025.63	365.553	616.349	413.475	746.426	23-Oct-13	This probe set was annotated using the Matching Probes based pipeline to a GenBank iden	50812173 // ncbi_bacterial // 20 // Negative Strand Matching Probes	936569(20)	---	---	---	---	---	Affymetrix Bsubtilis Genome Array	BG12382/yukL_at	BG12382/yukL	Affymetrix Proprietary Database	Exemplar sequence	Bacillus subtilis	B. subtilis /GEN=yukL /DB_XREF=gi:16077068 /DB_XREF=gb:NC_000964 /NOTE=CDS correspondin	936569 // gi|936569|ref|NC_000964.2|NC_000964.2(GI:50812173):3279544-3286680(-) Bacillu	BG12382/yukL
BG11020/dhbE_at	0.00172261	3.34692	3.34692	SpeD-123 up vs 3610_123	1415.23	942.5	958.509	1079.31	1261.19	1103.82	1008.52	636.335	256.365	485.974	279.33	599.674	23-Oct-13	This probe set was annotated using the Matching Probes based pipeline to a GenBank iden	50812173 // ncbi_bacterial // 20 // Negative Strand Matching Probes	936509(20)	0008152 // metabolic process // inferred from electronic annotation /// 0019290 // side	0005737 // cytoplasm // inferred from electronic annotation	0000166 // nucleotide binding // inferred from electronic annotation /// 0003824 // cat	---	---	Affymetrix Bsubtilis Genome Array	BG11020/dhbE_at	BG11020/dhbE	Affymetrix Proprietary Database	Exemplar sequence	Bacillus subtilis	B. subtilis /GEN=dhbE /DB_XREF=gi:16077068 /DB_XREF=gb:NC_000964 /NOTE=CDS correspondin	936509 // gi|936509|ref|NC_000964.2|NC_000964.2(GI:50812173):3287666-3289285(-) Bacillu	BG11020/dhbE
BG12383/yukM_at	0.0018852	3.41233	3.41233	SpeD-123 up vs 3610_123	3383.4	2246.75	2269.96	2518.66	3168.82	3187.21	2857.06	1769	644.181	993.22	712.652	1230.29	23-Oct-13	This probe set was annotated using the Matching Probes based pipeline to a GenBank iden	50812173 // ncbi_bacterial // 20 // Negative Strand Matching Probes	936569(20)	---	---	---	---	---	Affymetrix Bsubtilis Genome Array	BG12383/yukM_at	BG12383/yukM	Affymetrix Proprietary Database	Exemplar sequence	Bacillus subtilis	B. subtilis /GEN=yukM /DB_XREF=gi:16077068 /DB_XREF=gb:NC_000964 /NOTE=CDS correspondin	936569 // gi|936569|ref|NC_000964.2|NC_000964.2(GI:50812173):3279544-3286680(-) Bacillu	BG12383/yukM
BG13298/ykuN_at	0.00496134	3.42686	3.42686	SpeD-123 up vs 3610_123	1063.18	636.769	963.376	776.624	1469.38	918.768	1042.05	636.388	281.657	430.134	225.489	332.471	23-Oct-13	This probe set was annotated using the Matching Probes based pipeline to a GenBank iden	---	939194(20),50812173(20)	0055114 // oxidation-reduction process // inferred from electronic annotation	---	0005506 // iron ion binding // inferred from electronic annotation /// 0010181 // FMN b	---	---	Affymetrix Bsubtilis Genome Array	BG13298/ykuN_at	BG13298/ykuN	Affymetrix Proprietary Database	Exemplar sequence	Bacillus subtilis	B. subtilis /GEN=ykuN /DB_XREF=gi:16077068 /DB_XREF=gb:NC_000964 /NOTE=CDS correspondin	939194 // gi|939194|ref|NC_000964.2|NC_000964.2(GI:50812173):1486343-1486821(+) Bacillu	BG13298/ykuN
ig/3282876-3282518_rc_at	0.00527206	3.54407	3.54407	SpeD-123 up vs 3610_123	1471.97	908.91	862.022	1000.3	1237.47	1154.7	1102.63	707.368	259.776	443.035	208.276	413.965	23-Oct-13	This probe set was annotated using the Matching Probes based pipeline to a GenBank iden	50812173 // ncbi_bacterial // 20 // Negative Strand Matching Probes	936569(20)	---	---	---	---	---	Affymetrix Bsubtilis Genome Array	ig/3282876-3282518_rc_at	ig/3282876-3282518_rc	Affymetrix Proprietary Database	Exemplar sequence	Bacillus subtilis	B. subtilis /DB_XREF=gi:16077068 /DB_XREF=gb:NC_000964 /NOTE=Intergenic region correspo	936569 // gi|936569|ref|NC_000964.2|NC_000964.2(GI:50812173):3279544-3286680(-) Bacillu	ig/3282876-3282518_rc
BG13299/ykuO_at	0.00684504	3.56799	3.56799	SpeD-123 up vs 3610_123	532.016	334.319	436.006	406.406	730.737	427.675	490.37	275.033	119.665	218.998	108.776	151.038	23-Oct-13	This probe set was annotated using the Matching Probes based pipeline to a GenBank iden	---	939196(20),50812173(20)	---	---	---	---	---	Affymetrix Bsubtilis Genome Array	BG13299/ykuO_at	BG13299/ykuO	Affymetrix Proprietary Database	Exemplar sequence	Bacillus subtilis	B. subtilis /GEN=ykuO /DB_XREF=gi:16077068 /DB_XREF=gb:NC_000964 /NOTE=CDS correspondin	939196 // gi|939196|ref|NC_000964.2|NC_000964.2(GI:50812173):1486809-1487704(+) Bacillu	BG13299/ykuO
BG11243/dhbF_at	0.00511461	3.62324	3.62324	SpeD-123 up vs 3610_123	1596.24	960.984	923.557	1140.47	1577.3	1429.63	1280.23	645.465	257.482	477.594	284.03	521.143	23-Oct-13	This probe set was annotated using the Matching Probes based pipeline to a GenBank iden	50812173 // ncbi_bacterial // 20 // Negative Strand Matching Probes	936569(20)	---	---	---	---	---	Affymetrix Bsubtilis Genome Array	BG11243/dhbF_at	BG11243/dhbF	Affymetrix Proprietary Database	Exemplar sequence	Bacillus subtilis	B. subtilis /GEN=dhbF /DB_XREF=gi:16077068 /DB_XREF=gb:NC_000964 /NOTE=CDS correspondin	936569 // gi|936569|ref|NC_000964.2|NC_000964.2(GI:50812173):3279544-3286680(-) Bacillu	BG11243/dhbF
BG11241/dhbB_at	0.00325041	3.67977	3.67977	SpeD-123 up vs 3610_123	1420.59	981.295	1107.94	1177.07	1273.7	1143.55	1036.31	610.491	245.579	483.042	281.027	448.172	23-Oct-13	This probe set was annotated using the Matching Probes based pipeline to a GenBank iden	50812173 // ncbi_bacterial // 20 // Negative Strand Matching Probes	936582(20)	0008152 // metabolic process // inferred from electronic annotation	---	0003824 // catalytic activity // inferred from electronic annotation /// 0008908 // iso	---	---	Affymetrix Bsubtilis Genome Array	BG11241/dhbB_at	BG11241/dhbB	Affymetrix Proprietary Database	Exemplar sequence	Bacillus subtilis	B. subtilis /GEN=dhbB /DB_XREF=gi:16077068 /DB_XREF=gb:NC_000964 /NOTE=CDS correspondin	936582 // gi|936582|ref|NC_000964.2|NC_000964.2(GI:50812173):3286700-3287638(-) Bacillu	BG11241/dhbB
BG12382/yukL_1_at	0.00129204	3.70625	3.70625	SpeD-123 up vs 3610_123	2225.45	1762.69	1727.82	1696.41	2257.69	2136.72	1860.55	1239.3	401.144	723.732	447.726	875.481	23-Oct-13	This probe set was annotated using the Matching Probes based pipeline to a GenBank iden	50812173 // ncbi_bacterial // 20 // Negative Strand Matching Probes	936569(20)	---	---	---	---	---	Affymetrix Bsubtilis Genome Array	BG12382/yukL_1_at	BG12382/yukL_1	Affymetrix Proprietary Database	Exemplar sequence	Bacillus subtilis	B. subtilis /GEN=yukL /DB_XREF=gi:16077068 /DB_XREF=gb:NC_000964 /NOTE=CDS correspondin	936569 // gi|936569|ref|NC_000964.2|NC_000964.2(GI:50812173):3279544-3286680(-) Bacillu	BG12382/yukL_1
BG11242/dhbC_at	0.00230134	3.75133	3.75133	SpeD-123 up vs 3610_123	1163.65	790.037	780.078	931.017	1220.76	928.472	831.77	502.179	211.8	394.803	200.847	436.925	23-Oct-13	This probe set was annotated using the Matching Probes based pipeline to a GenBank iden	50812173 // ncbi_bacterial // 20 // Negative Strand Matching Probes	937162(20)	---	---	---	---	---	Affymetrix Bsubtilis Genome Array	BG11242/dhbC_at	BG11242/dhbC	Affymetrix Proprietary Database	Exemplar sequence	Bacillus subtilis	B. subtilis /GEN=dhbC /DB_XREF=gi:16077068 /DB_XREF=gb:NC_000964 /NOTE=CDS correspondin	937162 // gi|937162|ref|NC_000964.2|NC_000964.2(GI:50812173):3289314-3290510(-) Bacillu	BG11242/dhbC
BG11243/dhbF_1_at	0.00335566	3.87777	3.87777	SpeD-123 up vs 3610_123	1645.22	1031.99	1047.16	1251.96	1558.89	1437.2	1118.34	622.814	284.092	463.777	266.014	521.485	23-Oct-13	This probe set was annotated using the Matching Probes based pipeline to a GenBank iden	50812173 // ncbi_bacterial // 20 // Negative Strand Matching Probes	936569(20)	---	---	---	---	---	Affymetrix Bsubtilis Genome Array	BG11243/dhbF_1_at	BG11243/dhbF_1	Affymetrix Proprietary Database	Exemplar sequence	Bacillus subtilis	B. subtilis /GEN=dhbF /DB_XREF=gi:16077068 /DB_XREF=gb:NC_000964 /NOTE=CDS correspondin	936569 // gi|936569|ref|NC_000964.2|NC_000964.2(GI:50812173):3279544-3286680(-) Bacillu	BG11243/dhbF_1
BG11019/dhbA_at	0.000970603	4.36874	4.36874	SpeD-123 up vs 3610_123	1416.19	888.673	1187.66	1344.06	1842.67	1228.56	1082.9	690.817	282.489	487.715	256.05	526.52	23-Oct-13	This probe set was annotated using the Matching Probes based pipeline to a GenBank iden	50812173 // ncbi_bacterial // 20 // Negative Strand Matching Probes	936579(20)	---	---	---	---	---	Affymetrix Bsubtilis Genome Array	BG11019/dhbA_at	BG11019/dhbA	Affymetrix Proprietary Database	Exemplar sequence	Bacillus subtilis	B. subtilis /GEN=dhbA /DB_XREF=gi:16077068 /DB_XREF=gb:NC_000964 /NOTE=CDS correspondin	936579 // gi|936579|ref|NC_000964.2|NC_000964.2(GI:50812173):3290536-3291321(-) Bacillu	BG11019/dhbA
