# Supplementary material for: Spermidine promotes Bacillus subtilis biofilm formation by activating expression of the matrix regulator slrR
Source: J Biol Chem. 2017 May 25;292(29):12041–53. doi: 10.1074/jbc.M117.789644 (PMC5519356; doi:10.1074/jbc.M117.789644)
Supplement: Supplemental Data [file 10.1074_M117.789644_jbc.M117.789644-3.txt]

Probeset ID	p-value(SpeD-456 vs. 3610-456)	Ratio(SpeD-456 vs. 3610-456)	Fold-Change(SpeD-456 vs. 3610-456)	Fold-Change(SpeD-456 vs. 3610-456) (Description)	012171_(Bsubtilis)_3610-5.CEL.pimg	012171_(Bsubtilis)_3610-6.CEL.pimg	012171_(Bsubtilis)_SpeD-1.CEL.pimg	012171_(Bsubtilis)_SpeD-2.CEL.pimg	012171_(Bsubtilis)_SpeD-3.CEL.pimg	012171_(Bsubtilis)_SpeD-4.CEL.pimg	012171_(Bsubtilis)_SpeD-5.CEL.pimg	012171_(Bsubtilis)_SpeD-6.CEL.pimg	012171_1_(Bsubtilis)_3610-1.CEL.pimg	012171_1_(Bsubtilis)_3610-2.CEL.pimg	012171_1_(Bsubtilis)_3610-3.CEL.pimg	012171_1_(Bsubtilis)_3610-4.CEL.pimg	Annotation Date	Annotation Description	Annotation Notes	Annotation Transcript Cluster	Gene Ontology Biological Process	Gene Ontology Cellular Component	Gene Ontology Molecular Function	Gene Symbol	Gene Title	GeneChip Array	Probe Set ID	Representative Public ID	Sequence Source	Sequence Type	Species Scientific Name	Target Description	Transcript Assignments	Transcript ID(Array Design)
BG13832/ytcF_at	2.53E-10	0.0126648	-78.9592	SpeD-456 down vs 3610-456	1357.63	1254.92	22.9041	15.3115	19.379	18.1531	13.9576	15.4346	1809.12	1748.78	1470.81	1129.97	23-Oct-13	This probe set was annotated using the Matching Probes based pipeline to a GenBank iden	50812173 // ncbi_bacterial // 20 // Negative Strand Matching Probes	936773(20)	---	---	---	---	---	Affymetrix Bsubtilis Genome Array	BG13832/ytcF_at	BG13832/ytcF	Affymetrix Proprietary Database	Exemplar sequence	Bacillus subtilis	B. subtilis /GEN=ytcF /DB_XREF=gi:16077068 /DB_XREF=gb:NC_000964 /NOTE=CDS correspondin	936773 // gi|936773|ref|NC_000964.2|NC_000964.2(GI:50812173):2965453-2965839(-) Bacillu	BG13832/ytcF
BG14137/yvqH_at	4.34E-06	0.132805	-7.52984	SpeD-456 down vs 3610-456	5352.13	5257.34	565.515	805.299	571.419	685.723	565.494	646.223	4073.29	3561.28	2129.1	3802.1	23-Oct-13	This probe set was annotated using the Matching Probes based pipeline to a GenBank iden	50812173 // ncbi_bacterial // 20 // Negative Strand Matching Probes	938585(20)	---	---	---	---	---	Affymetrix Bsubtilis Genome Array	BG14137/yvqH_at	BG14137/yvqH	Affymetrix Proprietary Database	Exemplar sequence	Bacillus subtilis	B. subtilis /GEN=yvqH /DB_XREF=gi:16077068 /DB_XREF=gb:NC_000964 /NOTE=CDS correspondin	938585 // gi|938585|ref|NC_000964.2|NC_000964.2(GI:50812173):3396872-3397549(-) Bacillu	BG14137/yvqH
BG14138/yvqI_at	5.10E-06	0.13911	-7.18855	SpeD-456 down vs 3610-456	6003.13	6206.57	752.124	908.847	631.989	896.147	639.684	769.825	4195.31	4133.77	2367.9	4399.79	23-Oct-13	This probe set was annotated using the Matching Probes based pipeline to a GenBank iden	50812173 // ncbi_bacterial // 20 // Negative Strand Matching Probes	935958(20)	---	0005886 // plasma membrane // inferred from electronic annotation /// 0016020 // membra	---	---	---	Affymetrix Bsubtilis Genome Array	BG14138/yvqI_at	BG14138/yvqI	Affymetrix Proprietary Database	Exemplar sequence	Bacillus subtilis	B. subtilis /GEN=yvqI /DB_XREF=gi:16077068 /DB_XREF=gb:NC_000964 /NOTE=CDS correspondin	935958 // gi|935958|ref|NC_000964.2|NC_000964.2(GI:50812173):3397576-3397956(-) Bacillu	BG14138/yvqI
BG13279/ykrT_at	5.79E-06	0.287952	-3.4728	SpeD-456 down vs 3610-456	1520.22	1358.96	710.273	794.523	562.8	416.18	422.549	356.616	1130.81	1478.03	1023.75	1271.41	23-Oct-13	This probe set was annotated using the Matching Probes based pipeline to a GenBank iden	50812173 // ncbi_bacterial // 20 // Negative Strand Matching Probes	939336(20)	---	---	---	---	---	Affymetrix Bsubtilis Genome Array	BG13279/ykrT_at	BG13279/ykrT	Affymetrix Proprietary Database	Exemplar sequence	Bacillus subtilis	B. subtilis /GEN=ykrT /DB_XREF=gi:16077068 /DB_XREF=gb:NC_000964 /NOTE=CDS correspondin	939336 // gi|939336|ref|NC_000964.2|NC_000964.2(GI:50812173):1422549-1423748(-) Bacillu	BG13279/ykrT
BG13990/yurD_at	0.000268259	0.2884	-3.4674	SpeD-456 down vs 3610-456	793.49	916.128	278.249	246.88	366.159	377.661	185.577	270.436	1026.57	1119.05	728.087	1086.94	23-Oct-13	This probe set was annotated using the Matching Probes based pipeline to a GenBank iden	50812173 // ncbi_bacterial // 20 // Negative Strand Matching Probes	936685(20)	0006144 // purine nucleobase metabolic process // inferred from electronic annotation /	---	0003824 // catalytic activity // inferred from electronic annotation /// 0004854 // xan	---	---	Affymetrix Bsubtilis Genome Array	BG13990/yurD_at	BG13990/yurD	Affymetrix Proprietary Database	Exemplar sequence	Bacillus subtilis	B. subtilis /GEN=yurD /DB_XREF=gi:16077068 /DB_XREF=gb:NC_000964 /NOTE=CDS correspondin	936685 // gi|936685|ref|NC_000964.2|NC_000964.2(GI:50812173):3337527-3338360(-) Bacillu	BG13990/yurD
BG11094/nasB_at	0.00506983	0.296931	-3.36778	SpeD-456 down vs 3610-456	4057.39	3822.05	822.502	1747.82	2124.73	2040.14	699.217	1316.54	5807.44	5204.61	3706.11	4625.89	23-Oct-13	This probe set was annotated using the Matching Probes based pipeline to a GenBank iden	50812173 // ncbi_bacterial // 20 // Negative Strand Matching Probes	938328(20)	---	---	---	---	---	Affymetrix Bsubtilis Genome Array	BG11094/nasB_at	BG11094/nasB	Affymetrix Proprietary Database	Exemplar sequence	Bacillus subtilis	B. subtilis /GEN=nasB /DB_XREF=gi:16077068 /DB_XREF=gb:NC_000964 /NOTE=CDS correspondin	938328 // gi|938328|ref|NC_000964.2|NC_000964.2(GI:50812173):360002-362314(-) Bacillus	BG11094/nasB
BG11697/cotN_at	0.000371571	0.308704	-3.23935	SpeD-456 down vs 3610-456	4630.38	3716.87	1005.27	1485.69	1296.92	796.023	1786.23	1281.54	3080.99	3915.4	3788.5	3598.95	23-Oct-13	This probe set was annotated using the Matching Probes based pipeline to a GenBank iden	50812173 // ncbi_bacterial // 20 // Negative Strand Matching Probes	938545(20)	0030435 // sporulation resulting in formation of a cellular spore // inferred from elec	0005576 // extracellular region // inferred from electronic annotation	---	---	---	Affymetrix Bsubtilis Genome Array	BG11697/cotN_at	BG11697/cotN	Affymetrix Proprietary Database	Exemplar sequence	Bacillus subtilis	B. subtilis /GEN=cotN /DB_XREF=gi:16077068 /DB_XREF=gb:NC_000964 /NOTE=CDS correspondin	938545 // gi|938545|ref|NC_000964.2|NC_000964.2(GI:50812173):2552313-2553098(-) Bacillu	BG11697/cotN
BG11093/nasA_at	0.000796228	0.312804	-3.19689	SpeD-456 down vs 3610-456	3049.33	3087.65	614.458	1023.89	1216.51	1484.94	710.216	921.732	3725.07	3526.19	2728.97	3373.31	23-Oct-13	This probe set was annotated using the Matching Probes based pipeline to a GenBank iden	---	938326(20),50812173(20)	---	---	---	---	---	Affymetrix Bsubtilis Genome Array	BG11093/nasA_at	BG11093/nasA	Affymetrix Proprietary Database	Exemplar sequence	Bacillus subtilis	B. subtilis /GEN=nasA /DB_XREF=gi:16077068 /DB_XREF=gb:NC_000964 /NOTE=CDS correspondin	938326 // gi|938326|ref|NC_000964.2|NC_000964.2(GI:50812173):362493-363760(+) Bacillus	BG11093/nasA
BG13278/ykrS_at	5.93E-05	0.312963	-3.19527	SpeD-456 down vs 3610-456	3224.97	2843.23	1415.95	1186.11	857.599	747.713	1148.69	849.189	2059.13	2540.89	2447.71	2594.92	23-Oct-13	This probe set was annotated using the Matching Probes based pipeline to a GenBank iden	50812173 // ncbi_bacterial // 20 // Negative Strand Matching Probes	939341(20)	0008652 // cellular amino acid biosynthetic process // inferred from electronic annotat	0005737 // cytoplasm // ---	0016853 // isomerase activity // inferred from electronic annotation /// 0046523 // S-m	---	---	Affymetrix Bsubtilis Genome Array	BG13278/ykrS_at	BG13278/ykrS	Affymetrix Proprietary Database	Exemplar sequence	Bacillus subtilis	B. subtilis /GEN=ykrS /DB_XREF=gi:16077068 /DB_XREF=gb:NC_000964 /NOTE=CDS correspondin	939341 // gi|939341|ref|NC_000964.2|NC_000964.2(GI:50812173):1421480-1422541(-) Bacillu	BG13278/ykrS
BG11076/yqxM_at	1.20E-05	0.329105	-3.03854	SpeD-456 down vs 3610-456	302.929	286.185	100.289	116.762	109.954	77.6671	96.9632	96.1073	269.04	384.136	270.981	234.212	23-Oct-13	This probe set was annotated using the Matching Probes based pipeline to a GenBank iden	50812173 // ncbi_bacterial // 20 // Negative Strand Matching Probes	938532(20)	---	0016020 // membrane // inferred from electronic annotation /// 0016021 // integral to m	---	---	---	Affymetrix Bsubtilis Genome Array	BG11076/yqxM_at	BG11076/yqxM	Affymetrix Proprietary Database	Exemplar sequence	Bacillus subtilis	B. subtilis /GEN=yqxM /DB_XREF=gi:16077068 /DB_XREF=gb:NC_000964 /NOTE=CDS correspondin	938532 // gi|938532|ref|NC_000964.2|NC_000964.2(GI:50812173):2553718-2554479(-) Bacillu	BG11076/yqxM
BG11696/sipW_at	2.19E-05	0.333847	-2.99538	SpeD-456 down vs 3610-456	1163.01	997.328	385.495	401.138	436.648	261.26	374.6	366.981	834.205	1098.73	1018.43	832.181	23-Oct-13	This probe set was annotated using the Matching Probes based pipeline to a GenBank iden	50812173 // ncbi_bacterial // 20 // Negative Strand Matching Probes	938542(20)	0006465 // signal peptide processing // inferred from electronic annotation /// 0006508	0005886 // plasma membrane // inferred from electronic annotation /// 0016020 // membra	0008233 // peptidase activity // inferred from electronic annotation /// 0016787 // hyd	---	---	Affymetrix Bsubtilis Genome Array	BG11696/sipW_at	BG11696/sipW	Affymetrix Proprietary Database	Exemplar sequence	Bacillus subtilis	B. subtilis /GEN=sipW /DB_XREF=gi:16077068 /DB_XREF=gb:NC_000964 /NOTE=CDS correspondin	938542 // gi|938542|ref|NC_000964.2|NC_000964.2(GI:50812173):2553162-2553734(-) Bacillu	BG11696/sipW
BG13988/yurB_at	4.25E-05	0.342388	-2.92066	SpeD-456 down vs 3610-456	846.995	733.988	175.006	238.328	261.77	335.119	230.809	272.843	656.884	806.362	610.243	845.747	23-Oct-13	This probe set was annotated using the Matching Probes based pipeline to a GenBank iden	50812173 // ncbi_bacterial // 20 // Negative Strand Matching Probes	936680(20)	0006144 // purine nucleobase metabolic process // inferred from electronic annotation /	---	0004854 // xanthine dehydrogenase activity // inferred from electronic annotation /// 0	---	---	Affymetrix Bsubtilis Genome Array	BG13988/yurB_at	BG13988/yurB	Affymetrix Proprietary Database	Exemplar sequence	Bacillus subtilis	B. subtilis /GEN=yurB /DB_XREF=gi:16077068 /DB_XREF=gb:NC_000964 /NOTE=CDS correspondin	936680 // gi|936680|ref|NC_000964.2|NC_000964.2(GI:50812173):3334777-3335298(-) Bacillu	BG13988/yurB
BG13475/yoaD_at	6.52E-05	0.350949	-2.84942	SpeD-456 down vs 3610-456	667.585	691.669	382.258	574.283	344.636	280.254	246.926	215.694	552.501	690.411	523.132	747.856	23-Oct-13	This probe set was annotated using the Matching Probes based pipeline to a GenBank iden	50812173 // ncbi_bacterial // 20 // Negative Strand Matching Probes	940109(20)	0008152 // metabolic process // inferred from electronic annotation /// 0055114 // oxid	---	0016491 // oxidoreductase activity // inferred from electronic annotation /// 0016616 /	---	---	Affymetrix Bsubtilis Genome Array	BG13475/yoaD_at	BG13475/yoaD	Affymetrix Proprietary Database	Exemplar sequence	Bacillus subtilis	B. subtilis /GEN=yoaD /DB_XREF=gi:16077068 /DB_XREF=gb:NC_000964 /NOTE=CDS correspondin	940109 // gi|940109|ref|NC_000964.2|NC_000964.2(GI:50812173):2023252-2024286(-) Bacillu	BG13475/yoaD
ig/3334809-3334048_rc_at	0.000404224	0.352289	-2.83858	SpeD-456 down vs 3610-456	244.856	200.713	45.2487	60.648	79.232	110.657	67.78	82.1031	198.285	253.294	192.643	286.59	23-Oct-13	This probe set was annotated using the Design Representative Id based pipeline to a Aff	50812173 // ncbi_bacterial // 20 // Negative Strand Matching Probes	ig/3334809-3334048_rc	---	---	---	---	---	Affymetrix Bsubtilis Genome Array	ig/3334809-3334048_rc_at	ig/3334809-3334048_rc	Affymetrix Proprietary Database	Exemplar sequence	Bacillus subtilis	B. subtilis /DB_XREF=gi:16077068 /DB_XREF=gb:NC_000964 /NOTE=Intergenic region correspo	ig/3334809-3334048_rc // --- // --- // --- // ---	ig/3334809-3334048_rc
BG11095/nasC_at	0.010822	0.356152	-2.80779	SpeD-456 down vs 3610-456	3544.18	3452.56	445.052	1204.38	1397.79	1936.58	827.963	1324.19	3915.69	3627.49	3080.81	3840.89	23-Oct-13	This probe set was annotated using the Matching Probes based pipeline to a GenBank iden	50812173 // ncbi_bacterial // 20 // Negative Strand Matching Probes	938321(20)	---	---	---	---	---	Affymetrix Bsubtilis Genome Array	BG11095/nasC_at	BG11095/nasC	Affymetrix Proprietary Database	Exemplar sequence	Bacillus subtilis	B. subtilis /GEN=nasC /DB_XREF=gi:16077068 /DB_XREF=gb:NC_000964 /NOTE=CDS correspondin	938321 // gi|938321|ref|NC_000964.2|NC_000964.2(GI:50812173):357863-359995(-) Bacillus	BG11095/nasC
BG13989/yurC_at	0.000361042	0.3614	-2.76702	SpeD-456 down vs 3610-456	517.193	466.353	126.511	192.964	180.052	266.6	143.476	181.154	413.518	495.535	411.401	608.633	23-Oct-13	This probe set was annotated using the Matching Probes based pipeline to a GenBank iden	50812173 // ncbi_bacterial // 20 // Negative Strand Matching Probes	936686(20)	0006144 // purine nucleobase metabolic process // inferred from electronic annotation /	---	0004854 // xanthine dehydrogenase activity // inferred from electronic annotation /// 0	---	---	Affymetrix Bsubtilis Genome Array	BG13989/yurC_at	BG13989/yurC	Affymetrix Proprietary Database	Exemplar sequence	Bacillus subtilis	B. subtilis /GEN=yurC /DB_XREF=gi:16077068 /DB_XREF=gb:NC_000964 /NOTE=CDS correspondin	936686 // gi|936686|ref|NC_000964.2|NC_000964.2(GI:50812173):3335289-3337526(-) Bacillu	BG13989/yurC
BG14136/yvqG_at	3.13E-07	0.367847	-2.71852	SpeD-456 down vs 3610-456	994.279	1044.12	534.194	497.802	465.686	388.329	351.598	336.098	812.949	838.005	707.031	888.078	23-Oct-13	This probe set was annotated using the Matching Probes based pipeline to a GenBank iden	50812173 // ncbi_bacterial // 20 // Negative Strand Matching Probes	938471(20)	---	---	---	---	---	Affymetrix Bsubtilis Genome Array	BG14136/yvqG_at	BG14136/yvqG	Affymetrix Proprietary Database	Exemplar sequence	Bacillus subtilis	B. subtilis /GEN=yvqG /DB_XREF=gi:16077068 /DB_XREF=gb:NC_000964 /NOTE=CDS correspondin	938471 // gi|938471|ref|NC_000964.2|NC_000964.2(GI:50812173):3395900-3396622(-) Bacillu	BG14136/yvqG
BG11859/yveK_at	1.00E-06	0.372669	-2.68335	SpeD-456 down vs 3610-456	1330.39	1446.6	803.349	672.023	785.984	567.909	475.74	527.734	1621.36	1752.11	1390.85	1431.42	23-Oct-13	This probe set was annotated using the Matching Probes based pipeline to a GenBank iden	50812173 // ncbi_bacterial // 20 // Negative Strand Matching Probes	938582(20)	0009103 // lipopolysaccharide biosynthetic process // inferred from electronic annotati	0005886 // plasma membrane // inferred from electronic annotation /// 0016020 // membra	---	---	---	Affymetrix Bsubtilis Genome Array	BG11859/yveK_at	BG11859/yveK	Affymetrix Proprietary Database	Exemplar sequence	Bacillus subtilis	B. subtilis /GEN=yveK /DB_XREF=gi:16077068 /DB_XREF=gb:NC_000964 /NOTE=CDS correspondin	938582 // gi|938582|ref|NC_000964.2|NC_000964.2(GI:50812173):3528181-3528885(-) Bacillu	BG11859/yveK
BG13992/yurF_at	0.00598915	0.372669	-2.68335	SpeD-456 down vs 3610-456	160.209	140.8	84.4607	94.3798	103.381	86.0067	46.0646	66.376	380.245	338.722	149.741	225.243	23-Oct-13	This probe set was annotated using the Matching Probes based pipeline to a GenBank iden	50812173 // ncbi_bacterial // 20 // Negative Strand Matching Probes	938865(20)	0006144 // purine nucleobase metabolic process // inferred from electronic annotation /	---	0004854 // xanthine dehydrogenase activity // inferred from electronic annotation /// 0	---	---	Affymetrix Bsubtilis Genome Array	BG13992/yurF_at	BG13992/yurF	Affymetrix Proprietary Database	Exemplar sequence	Bacillus subtilis	B. subtilis /GEN=yurF /DB_XREF=gi:16077068 /DB_XREF=gb:NC_000964 /NOTE=CDS correspondin	938865 // gi|938865|ref|NC_000964.2|NC_000964.2(GI:50812173):3338972-3339964(-) Bacillu	BG13992/yurF
BG13473/yoaB_at	0.000342861	0.374302	-2.67164	SpeD-456 down vs 3610-456	1728.31	1837.43	725.561	535.436	599.047	504.206	854.426	523.409	1287.06	1632.19	1770.64	1354.02	23-Oct-13	This probe set was annotated using the Matching Probes based pipeline to a GenBank iden	50812173 // ncbi_bacterial // 20 // Negative Strand Matching Probes	940099(20)	0006810 // transport // inferred from electronic annotation /// 0055085 // transmembran	0005886 // plasma membrane // inferred from electronic annotation /// 0016020 // membra	0005215 // transporter activity // inferred from electronic annotation	---	---	Affymetrix Bsubtilis Genome Array	BG13473/yoaB_at	BG13473/yoaB	Affymetrix Proprietary Database	Exemplar sequence	Bacillus subtilis	B. subtilis /GEN=yoaB /DB_XREF=gi:16077068 /DB_XREF=gb:NC_000964 /NOTE=CDS correspondin	940099 // gi|940099|ref|NC_000964.2|NC_000964.2(GI:50812173):2020433-2021677(-) Bacillu	BG13473/yoaB
BG12523/ywrD_at	0.00120431	0.37834	-2.64312	SpeD-456 down vs 3610-456	486.473	467.583	178.577	223.256	280.172	277.167	143.25	193.792	634.327	724.552	464.224	624.608	23-Oct-13	This probe set was annotated using the Matching Probes based pipeline to a GenBank iden	50812173 // ncbi_bacterial // 20 // Negative Strand Matching Probes	936884(20)	0006749 // glutathione metabolic process // inferred from electronic annotation	---	0003840 // gamma-glutamyltransferase activity // inferred from electronic annotation //	---	---	Affymetrix Bsubtilis Genome Array	BG12523/ywrD_at	BG12523/ywrD	Affymetrix Proprietary Database	Exemplar sequence	Bacillus subtilis	B. subtilis /GEN=ywrD /DB_XREF=gi:16077068 /DB_XREF=gb:NC_000964 /NOTE=CDS correspondin	936884 // gi|936884|ref|NC_000964.2|NC_000964.2(GI:50812173):3718161-3719738(-) Bacillu	BG12523/ywrD
BG11866/yveR_at	3.37E-06	0.379184	-2.63724	SpeD-456 down vs 3610-456	1828.28	1952.03	659.275	605.911	699.423	661.729	605.236	715.803	1302.51	1588.29	1390.1	1473.39	23-Oct-13	This probe set was annotated using the Matching Probes based pipeline to a GenBank iden	50812173 // ncbi_bacterial // 20 // Negative Strand Matching Probes	938630(20)	0000271 // polysaccharide biosynthetic process // inferred from electronic annotation	---	0016740 // transferase activity // inferred from electronic annotation /// 0016757 // t	---	---	Affymetrix Bsubtilis Genome Array	BG11866/yveR_at	BG11866/yveR	Affymetrix Proprietary Database	Exemplar sequence	Bacillus subtilis	B. subtilis /GEN=yveR /DB_XREF=gi:16077068 /DB_XREF=gb:NC_000964 /NOTE=CDS correspondin	938630 // gi|938630|ref|NC_000964.2|NC_000964.2(GI:50812173):3520141-3521175(-) Bacillu	BG11866/yveR
BG13257/ykoL_at	0.016542	0.381548	-2.6209	SpeD-456 down vs 3610-456	50.5613	50.2525	31.4539	25.1748	55.8659	30.3296	16.8664	21.0969	180.241	198.962	74.1242	76.4687	23-Oct-13	This probe set was annotated using the Matching Probes based pipeline to a GenBank iden	---	939391(20),50812173(20)	0006950 // response to stress // inferred from electronic annotation	---	---	---	---	Affymetrix Bsubtilis Genome Array	BG13257/ykoL_at	BG13257/ykoL	Affymetrix Proprietary Database	Exemplar sequence	Bacillus subtilis	B. subtilis /GEN=ykoL /DB_XREF=gi:16077068 /DB_XREF=gb:NC_000964 /NOTE=CDS correspondin	939391 // gi|939391|ref|NC_000964.2|NC_000964.2(GI:50812173):1397488-1397672(+) Bacillu	BG13257/ykoL
BG13115/yitJ_at	0.000120308	0.384906	-2.59804	SpeD-456 down vs 3610-456	1156.88	1510.44	548.247	723.184	504.924	496.932	544.555	438.918	933.488	1336.09	1361.84	1191.97	23-Oct-13	This probe set was annotated using the Matching Probes based pipeline to a GenBank iden	50812173 // ncbi_bacterial // 20 // Negative Strand Matching Probes	939796(20)	0006555 // methionine metabolic process // inferred from electronic annotation /// 0008	---	0004489 // methylenetetrahydrofolate reductase (NADPH) activity // inferred from electr	---	---	Affymetrix Bsubtilis Genome Array	BG13115/yitJ_at	BG13115/yitJ	Affymetrix Proprietary Database	Exemplar sequence	Bacillus subtilis	B. subtilis /GEN=yitJ /DB_XREF=gi:16077068 /DB_XREF=gb:NC_000964 /NOTE=CDS correspondin	939796 // gi|939796|ref|NC_000964.2|NC_000964.2(GI:50812173):1178062-1179900(-) Bacillu	BG13115/yitJ
BG11862/yveN_at	8.28E-06	0.386886	-2.58474	SpeD-456 down vs 3610-456	1311.35	1258.66	530.971	536.821	544.165	498.694	409.522	485.612	1004.88	1389.99	1151.81	1037.58	23-Oct-13	This probe set was annotated using the Matching Probes based pipeline to a GenBank iden	50812173 // ncbi_bacterial // 20 // Negative Strand Matching Probes	938611(20)	0000271 // polysaccharide biosynthetic process // inferred from electronic annotation /	---	0016740 // transferase activity // inferred from electronic annotation /// 0016757 // t	---	---	Affymetrix Bsubtilis Genome Array	BG11862/yveN_at	BG11862/yveN	Affymetrix Proprietary Database	Exemplar sequence	Bacillus subtilis	B. subtilis /GEN=yveN /DB_XREF=gi:16077068 /DB_XREF=gb:NC_000964 /NOTE=CDS correspondin	938611 // gi|938611|ref|NC_000964.2|NC_000964.2(GI:50812173):3524280-3525425(-) Bacillu	BG11862/yveN
BG13474/yoaC_at	2.97E-05	0.388654	-2.57298	SpeD-456 down vs 3610-456	1362.09	1296.11	670.806	797.437	569.313	453.315	612.4	461.127	943.059	1115.67	1207.78	1235.15	23-Oct-13	This probe set was annotated using the Matching Probes based pipeline to a GenBank iden	50812173 // ncbi_bacterial // 20 // Negative Strand Matching Probes	940100(20)	0005975 // carbohydrate metabolic process // inferred from electronic annotation /// 00	---	0004370 // glycerol kinase activity // inferred from electronic annotation /// 0016301	---	---	Affymetrix Bsubtilis Genome Array	BG13474/yoaC_at	BG13474/yoaC	Affymetrix Proprietary Database	Exemplar sequence	Bacillus subtilis	B. subtilis /GEN=yoaC /DB_XREF=gi:16077068 /DB_XREF=gb:NC_000964 /NOTE=CDS correspondin	940100 // gi|940100|ref|NC_000964.2|NC_000964.2(GI:50812173):2021771-2023234(-) Bacillu	BG13474/yoaC
BG11480/yydG_at	0.000312291	0.39221	-2.54965	SpeD-456 down vs 3610-456	92.1318	112.454	121.829	85.6808	111.542	56.944	41.8385	37.7962	135.801	163.484	129.387	144.057	23-Oct-13	This probe set was annotated using the Matching Probes based pipeline to a GenBank iden	50812173 // ncbi_bacterial // 20 // Negative Strand Matching Probes	937720(20)	0008152 // metabolic process // inferred from electronic annotation	---	0003824 // catalytic activity // inferred from electronic annotation /// 0046872 // met	---	---	Affymetrix Bsubtilis Genome Array	BG11480/yydG_at	BG11480/yydG	Affymetrix Proprietary Database	Exemplar sequence	Bacillus subtilis	B. subtilis /GEN=yydG /DB_XREF=gi:16077068 /DB_XREF=gb:NC_000964 /NOTE=CDS correspondin	937720 // gi|937720|ref|NC_000964.2|NC_000964.2(GI:50812173):4125505-4126464(-) Bacillu	BG11480/yydG
BG11873/yvfE_at	3.65E-06	0.395513	-2.52836	SpeD-456 down vs 3610-456	1203.66	1268.8	477.874	456.362	419.891	477.184	434.393	558.076	838.71	1114.36	973.588	1224.29	23-Oct-13	This probe set was annotated using the Matching Probes based pipeline to a GenBank iden	50812173 // ncbi_bacterial // 20 // Negative Strand Matching Probes	936364(20)	0000271 // polysaccharide biosynthetic process // inferred from electronic annotation	---	0003824 // catalytic activity // inferred from electronic annotation /// 0008483 // tra	---	---	Affymetrix Bsubtilis Genome Array	BG11873/yvfE_at	BG11873/yvfE	Affymetrix Proprietary Database	Exemplar sequence	Bacillus subtilis	B. subtilis /GEN=yvfE /DB_XREF=gi:16077068 /DB_XREF=gb:NC_000964 /NOTE=CDS correspondin	936364 // gi|936364|ref|NC_000964.2|NC_000964.2(GI:50812173):3514093-3515259(-) Bacillu	BG11873/yvfE
BG11864/yveP_at	1.97E-06	0.404524	-2.47204	SpeD-456 down vs 3610-456	685.317	747.201	265.588	289.922	311.722	280.324	265.723	266.007	592.391	718.531	614.252	584.548	23-Oct-13	This probe set was annotated using the Matching Probes based pipeline to a GenBank iden	50812173 // ncbi_bacterial // 20 // Negative Strand Matching Probes	938631(20)	0000271 // polysaccharide biosynthetic process // inferred from electronic annotation /	---	0016740 // transferase activity // inferred from electronic annotation /// 0016757 // t	---	---	Affymetrix Bsubtilis Genome Array	BG11864/yveP_at	BG11864/yveP	Affymetrix Proprietary Database	Exemplar sequence	Bacillus subtilis	B. subtilis /GEN=yveP /DB_XREF=gi:16077068 /DB_XREF=gb:NC_000964 /NOTE=CDS correspondin	938631 // gi|938631|ref|NC_000964.2|NC_000964.2(GI:50812173):3522300-3523454(-) Bacillu	BG11864/yveP
BG13518/yocE_at	0.00216513	0.408266	-2.44939	SpeD-456 down vs 3610-456	441.47	434.113	450.809	368.293	348.75	179.926	168.813	195.448	1208.22	1527.03	618.642	455.198	23-Oct-13	This probe set was annotated using the Matching Probes based pipeline to a GenBank iden	---	939668(20),50812173(20)	0006629 // lipid metabolic process // inferred from electronic annotation /// 0006631 /	0005886 // plasma membrane // inferred from electronic annotation /// 0016020 // membra	0016491 // oxidoreductase activity // inferred from electronic annotation	---	---	Affymetrix Bsubtilis Genome Array	BG13518/yocE_at	BG13518/yocE	Affymetrix Proprietary Database	Exemplar sequence	Bacillus subtilis	B. subtilis /GEN=yocE /DB_XREF=gi:16077068 /DB_XREF=gb:NC_000964 /NOTE=CDS correspondin	939668 // gi|939668|ref|NC_000964.2|NC_000964.2(GI:50812173):2088606-2089666(+) Bacillu	BG13518/yocE
BG12755/yccC_at	0.00503606	0.40842	-2.44846	SpeD-456 down vs 3610-456	5248.99	5380.14	1617.53	2251.31	3300.87	3224.49	1527.11	2627.92	7181.74	7229.83	5256.89	6725.94	23-Oct-13	This probe set was annotated using the Matching Probes based pipeline to a GenBank iden	---	938392(20),50812173(20)	0006520 // cellular amino acid metabolic process // inferred from electronic annotation	---	0004067 // asparaginase activity // inferred from electronic annotation /// 0016787 //	---	---	Affymetrix Bsubtilis Genome Array	BG12755/yccC_at	BG12755/yccC	Affymetrix Proprietary Database	Exemplar sequence	Bacillus subtilis	B. subtilis /GEN=yccC /DB_XREF=gi:16077068 /DB_XREF=gb:NC_000964 /NOTE=CDS correspondin	938392 // gi|938392|ref|NC_000964.2|NC_000964.2(GI:50812173):290466-291595(+) Bacillus	BG12755/yccC
BG11865/yveQ_at	6.06E-06	0.414454	-2.41281	SpeD-456 down vs 3610-456	1652.14	1751.1	735.639	640.102	709.098	668.149	629.091	662.827	1388.09	1707.1	1328.37	1352.69	23-Oct-13	This probe set was annotated using the Matching Probes based pipeline to a GenBank iden	50812173 // ncbi_bacterial // 20 // Negative Strand Matching Probes	937071(20)	0000271 // polysaccharide biosynthetic process // inferred from electronic annotation	0005886 // plasma membrane // inferred from electronic annotation /// 0016020 // membra	---	---	---	Affymetrix Bsubtilis Genome Array	BG11865/yveQ_at	BG11865/yveQ	Affymetrix Proprietary Database	Exemplar sequence	Bacillus subtilis	B. subtilis /GEN=yveQ /DB_XREF=gi:16077068 /DB_XREF=gb:NC_000964 /NOTE=CDS correspondin	937071 // gi|937071|ref|NC_000964.2|NC_000964.2(GI:50812173):3521200-3522303(-) Bacillu	BG11865/yveQ
BG13991/yurE_at	0.000595225	0.414639	-2.41174	SpeD-456 down vs 3610-456	370.361	354.833	176.626	173.436	203.659	213.078	115.302	157.996	488.302	534.924	354.011	414.348	23-Oct-13	This probe set was annotated using the Matching Probes based pipeline to a GenBank iden	50812173 // ncbi_bacterial // 20 // Negative Strand Matching Probes	936486(20)	---	---	---	---	---	Affymetrix Bsubtilis Genome Array	BG13991/yurE_at	BG13991/yurE	Affymetrix Proprietary Database	Exemplar sequence	Bacillus subtilis	B. subtilis /GEN=yurE /DB_XREF=gi:16077068 /DB_XREF=gb:NC_000964 /NOTE=CDS correspondin	936486 // gi|936486|ref|NC_000964.2|NC_000964.2(GI:50812173):3338382-3338975(-) Bacillu	BG13991/yurE
BG11872/yvfD_at	1.10E-06	0.415531	-2.40656	SpeD-456 down vs 3610-456	1661.38	1674.39	605.892	618.952	616.839	627.012	631.71	755.218	1137.66	1412.17	1231.51	1498.75	23-Oct-13	This probe set was annotated using the Matching Probes based pipeline to a GenBank iden	50812173 // ncbi_bacterial // 20 // Negative Strand Matching Probes	936372(20)	0000271 // polysaccharide biosynthetic process // inferred from electronic annotation	---	0016740 // transferase activity // inferred from electronic annotation /// 0016746 // t	---	---	Affymetrix Bsubtilis Genome Array	BG11872/yvfD_at	BG11872/yvfD	Affymetrix Proprietary Database	Exemplar sequence	Bacillus subtilis	B. subtilis /GEN=yvfD /DB_XREF=gi:16077068 /DB_XREF=gb:NC_000964 /NOTE=CDS correspondin	936372 // gi|936372|ref|NC_000964.2|NC_000964.2(GI:50812173):3515264-3515914(-) Bacillu	BG11872/yvfD
BG11863/yveO_at	6.46E-07	0.416864	-2.39886	SpeD-456 down vs 3610-456	502.795	449.058	220.596	248.703	226.258	185.549	184.066	195.967	433.711	513.641	456.129	409.204	23-Oct-13	This probe set was annotated using the Matching Probes based pipeline to a GenBank iden	50812173 // ncbi_bacterial // 20 // Negative Strand Matching Probes	938633(20)	---	---	---	---	---	Affymetrix Bsubtilis Genome Array	BG11863/yveO_at	BG11863/yveO	Affymetrix Proprietary Database	Exemplar sequence	Bacillus subtilis	B. subtilis /GEN=yveO /DB_XREF=gi:16077068 /DB_XREF=gb:NC_000964 /NOTE=CDS correspondin	938633 // gi|938633|ref|NC_000964.2|NC_000964.2(GI:50812173):3523447-3524283(-) Bacillu	BG11863/yveO
BG14135/yvqF_at	2.24E-06	0.418811	-2.38771	SpeD-456 down vs 3610-456	1498.96	1517.79	926.053	870.204	757.574	626.106	565.447	619.729	1145.79	1330.34	1077.79	1312.76	23-Oct-13	This probe set was annotated using the Matching Probes based pipeline to a GenBank iden	50812173 // ncbi_bacterial // 20 // Negative Strand Matching Probes	938469(20)	---	0005886 // plasma membrane // inferred from electronic annotation /// 0016020 // membra	---	---	---	Affymetrix Bsubtilis Genome Array	BG14135/yvqF_at	BG14135/yvqF	Affymetrix Proprietary Database	Exemplar sequence	Bacillus subtilis	B. subtilis /GEN=yvqF /DB_XREF=gi:16077068 /DB_XREF=gb:NC_000964 /NOTE=CDS correspondin	938469 // gi|938469|ref|NC_000964.2|NC_000964.2(GI:50812173):3395141-3395866(-) Bacillu	BG14135/yvqF
BG13282/ykrW_at	1.08E-05	0.420268	-2.37943	SpeD-456 down vs 3610-456	2623.39	2465.69	2377.04	1744.84	1727.94	1048.12	1038.19	1055.03	2543.32	2905.71	2319.06	2390.96	23-Oct-13	This probe set was annotated using the Matching Probes based pipeline to a GenBank iden	---	939339(20),50812173(20)	---	---	---	---	---	Affymetrix Bsubtilis Genome Array	BG13282/ykrW_at	BG13282/ykrW	Affymetrix Proprietary Database	Exemplar sequence	Bacillus subtilis	B. subtilis /GEN=ykrW /DB_XREF=gi:16077068 /DB_XREF=gb:NC_000964 /NOTE=CDS correspondin	939339 // gi|939339|ref|NC_000964.2|NC_000964.2(GI:50812173):1426341-1427587(+) Bacillu	BG13282/ykrW
BG13130/yjbA_at	0.000223455	0.420333	-2.37906	SpeD-456 down vs 3610-456	291.232	329.572	318.349	216.125	240.085	130.881	125.511	174.96	393.033	452.542	363.256	403.207	23-Oct-13	This probe set was annotated using the Matching Probes based pipeline to a GenBank iden	---	939369(20),50812173(20)	---	---	---	---	---	Affymetrix Bsubtilis Genome Array	BG13130/yjbA_at	BG13130/yjbA	Affymetrix Proprietary Database	Exemplar sequence	Bacillus subtilis	B. subtilis /GEN=yjbA /DB_XREF=gi:16077068 /DB_XREF=gb:NC_000964 /NOTE=CDS correspondin	939369 // gi|939369|ref|NC_000964.2|NC_000964.2(GI:50812173):1216638-1217392(+) Bacillu	BG13130/yjbA
BG11869/yvfA_at	0.000117414	0.420888	-2.37593	SpeD-456 down vs 3610-456	1556.98	1486.15	427.933	500.444	536.143	573.613	594.631	591.375	783.234	1216.41	1128.29	1169.18	23-Oct-13	This probe set was annotated using the Matching Probes based pipeline to a GenBank iden	50812173 // ncbi_bacterial // 20 // Negative Strand Matching Probes	936093(20)	---	---	---	---	---	Affymetrix Bsubtilis Genome Array	BG11869/yvfA_at	BG11869/yvfA	Affymetrix Proprietary Database	Exemplar sequence	Bacillus subtilis	B. subtilis /GEN=yvfA /DB_XREF=gi:16077068 /DB_XREF=gb:NC_000964 /NOTE=CDS correspondin	936093 // gi|936093|ref|NC_000964.2|NC_000964.2(GI:50812173):3517703-3518032(-) Bacillu	BG11869/yvfA
BG11860/yveL_at	1.69E-05	0.421263	-2.37381	SpeD-456 down vs 3610-456	487.967	503.595	269.821	207.578	267.139	201.256	208.035	190.324	567.568	643.337	473.557	433.756	23-Oct-13	This probe set was annotated using the Matching Probes based pipeline to a GenBank iden	50812173 // ncbi_bacterial // 20 // Negative Strand Matching Probes	938640(20)	0016310 // phosphorylation // inferred from electronic annotation /// 0045227 // capsul	---	0000166 // nucleotide binding // inferred from electronic annotation /// 0004713 // pro	---	---	Affymetrix Bsubtilis Genome Array	BG11860/yveL_at	BG11860/yveL	Affymetrix Proprietary Database	Exemplar sequence	Bacillus subtilis	B. subtilis /GEN=yveL /DB_XREF=gi:16077068 /DB_XREF=gb:NC_000964 /NOTE=CDS correspondin	938640 // gi|938640|ref|NC_000964.2|NC_000964.2(GI:50812173):3527492-3528175(-) Bacillu	BG11860/yveL
BG11871/yvfC_at	9.58E-06	0.421477	-2.37261	SpeD-456 down vs 3610-456	1178.63	1167.19	374.237	415.509	475.568	436.067	456.069	545.552	879.481	1092.62	904.704	1053.37	23-Oct-13	This probe set was annotated using the Matching Probes based pipeline to a GenBank iden	50812173 // ncbi_bacterial // 20 // Negative Strand Matching Probes	936365(20)	0000271 // polysaccharide biosynthetic process // inferred from electronic annotation	0005886 // plasma membrane // inferred from electronic annotation /// 0016020 // membra	0016740 // transferase activity // inferred from electronic annotation	---	---	Affymetrix Bsubtilis Genome Array	BG11871/yvfC_at	BG11871/yvfC	Affymetrix Proprietary Database	Exemplar sequence	Bacillus subtilis	B. subtilis /GEN=yvfC /DB_XREF=gi:16077068 /DB_XREF=gb:NC_000964 /NOTE=CDS correspondin	936365 // gi|936365|ref|NC_000964.2|NC_000964.2(GI:50812173):3515911-3516519(-) Bacillu	BG11871/yvfC
BG11867/yveS_at	4.83E-05	0.429229	-2.32976	SpeD-456 down vs 3610-456	1138.55	1184.06	332.296	438.852	447.533	438.981	448.914	491.123	766.305	994.532	890.852	907.831	23-Oct-13	This probe set was annotated using the Matching Probes based pipeline to a GenBank iden	50812173 // ncbi_bacterial // 20 // Negative Strand Matching Probes	937256(20)	0000271 // polysaccharide biosynthetic process // inferred from electronic annotation	---	0016740 // transferase activity // inferred from electronic annotation	---	---	Affymetrix Bsubtilis Genome Array	BG11867/yveS_at	BG11867/yveS	Affymetrix Proprietary Database	Exemplar sequence	Bacillus subtilis	B. subtilis /GEN=yveS /DB_XREF=gi:16077068 /DB_XREF=gb:NC_000964 /NOTE=CDS correspondin	937256 // gi|937256|ref|NC_000964.2|NC_000964.2(GI:50812173):3519060-3520136(-) Bacillu	BG11867/yveS
BG11874/yvfF_at	9.09E-05	0.429382	-2.32893	SpeD-456 down vs 3610-456	908.551	817.647	289.326	401.199	268.961	317.13	395.088	354.218	640.363	825.212	711.904	754.669	23-Oct-13	This probe set was annotated using the Matching Probes based pipeline to a GenBank iden	50812173 // ncbi_bacterial // 20 // Negative Strand Matching Probes	936339(20)	0000271 // polysaccharide biosynthetic process // inferred from electronic annotation	---	0016740 // transferase activity // inferred from electronic annotation	---	---	Affymetrix Bsubtilis Genome Array	BG11874/yvfF_at	BG11874/yvfF	Affymetrix Proprietary Database	Exemplar sequence	Bacillus subtilis	B. subtilis /GEN=yvfF /DB_XREF=gi:16077068 /DB_XREF=gb:NC_000964 /NOTE=CDS correspondin	936339 // gi|936339|ref|NC_000964.2|NC_000964.2(GI:50812173):3513146-3514114(-) Bacillu	BG11874/yvfF
BG13784/yrbD_at	0.0169889	0.435522	-2.2961	SpeD-456 down vs 3610-456	3500.42	3224.11	844.476	1535.15	2294.82	2272.36	1062.11	1437.05	5087.42	4545.43	3244.33	3720.15	23-Oct-13	This probe set was annotated using the Matching Probes based pipeline to a GenBank iden	---	937941(20),50812173(20)	---	---	---	---	---	Affymetrix Bsubtilis Genome Array	BG13784/yrbD_at	BG13784/yrbD	Affymetrix Proprietary Database	Exemplar sequence	Bacillus subtilis	B. subtilis /GEN=yrbD /DB_XREF=gi:16077068 /DB_XREF=gb:NC_000964 /NOTE=CDS correspondin	937941 // gi|937941|ref|NC_000964.2|NC_000964.2(GI:50812173):2840835-2842291(+) Bacillu	BG13784/yrbD
BG11868/yveT_at	2.57E-05	0.435539	-2.29601	SpeD-456 down vs 3610-456	1642.96	1746.83	513.656	722.003	703.688	677.193	745.019	720.623	1200.42	1509.76	1382.87	1533.31	23-Oct-13	This probe set was annotated using the Matching Probes based pipeline to a GenBank iden	50812173 // ncbi_bacterial // 20 // Negative Strand Matching Probes	937131(20)	0000271 // polysaccharide biosynthetic process // inferred from electronic annotation	---	0016740 // transferase activity // inferred from electronic annotation /// 0016757 // t	---	---	Affymetrix Bsubtilis Genome Array	BG11868/yveT_at	BG11868/yveT	Affymetrix Proprietary Database	Exemplar sequence	Bacillus subtilis	B. subtilis /GEN=yveT /DB_XREF=gi:16077068 /DB_XREF=gb:NC_000964 /NOTE=CDS correspondin	937131 // gi|937131|ref|NC_000964.2|NC_000964.2(GI:50812173):3518029-3519063(-) Bacillu	BG11868/yveT
BG13985/yunK_at	0.00862223	0.445892	-2.24269	SpeD-456 down vs 3610-456	572.378	484.37	154.949	279.859	310.973	381.822	187.083	261.954	576.44	614.752	520.068	761.323	23-Oct-13	This probe set was annotated using the Matching Probes based pipeline to a GenBank iden	---	937191(20),50812173(20)	0006810 // transport // inferred from electronic annotation /// 0055085 // transmembran	0005886 // plasma membrane // inferred from electronic annotation /// 0016020 // membra	0005215 // transporter activity // inferred from electronic annotation	---	---	Affymetrix Bsubtilis Genome Array	BG13985/yunK_at	BG13985/yunK	Affymetrix Proprietary Database	Exemplar sequence	Bacillus subtilis	B. subtilis /GEN=yunK /DB_XREF=gi:16077068 /DB_XREF=gb:NC_000964 /NOTE=CDS correspondin	937191 // gi|937191|ref|NC_000964.2|NC_000964.2(GI:50812173):3330882-3332176(+) Bacillu	BG13985/yunK
ig/3998141-3997778_at	0.00199598	0.447135	-2.23646	SpeD-456 down vs 3610-456	1970.13	1495.81	870.259	1209.27	760.482	700.668	900.904	587.412	1135.16	1812.99	1541.7	1407.49	23-Oct-13	This probe set was annotated using the Matching Probes based pipeline to a GenBank iden	---	50812173(20)	---	---	---	---	---	Affymetrix Bsubtilis Genome Array	ig/3998141-3997778_at	ig/3998141-3997778	Affymetrix Proprietary Database	Exemplar sequence	Bacillus subtilis	B. subtilis /DB_XREF=gi:16077068 /DB_XREF=gb:NC_000964 /NOTE=Intergenic region correspo	50812173 // gi|50812173|ref|NC_000964.2| Bacillus subtilis subsp. subtilis str. 168, co	ig/3998141-3997778
ig/3769159-3768162_rc_at	0.0224028	0.448997	-2.22719	SpeD-456 down vs 3610-456	2729.55	2500.6	1018.48	2042.53	2624.99	2060.93	932.999	1049.21	3951.3	4221.64	2891.82	3265.46	23-Oct-13	This probe set was annotated using the Design Representative Id based pipeline to a Aff	50812173 // ncbi_bacterial // 20 // Negative Strand Matching Probes	ig/3769159-3768162_rc	---	---	---	---	---	Affymetrix Bsubtilis Genome Array	ig/3769159-3768162_rc_at	ig/3769159-3768162_rc	Affymetrix Proprietary Database	Exemplar sequence	Bacillus subtilis	B. subtilis /DB_XREF=gi:16077068 /DB_XREF=gb:NC_000964 /NOTE=Intergenic region correspo	ig/3769159-3768162_rc // --- // --- // --- // ---	ig/3769159-3768162_rc
BG13283/ykrX_at	2.27E-05	0.455076	-2.19743	SpeD-456 down vs 3610-456	2456.3	2032.37	1549.81	1582.63	1213.56	949.712	1136.53	932.536	2039	2266.12	2340.19	2139.44	23-Oct-13	This probe set was annotated using the Matching Probes based pipeline to a GenBank iden	---	939331(20),50812173(20)	0008152 // metabolic process // inferred from electronic annotation /// 0008652 // cell	---	0016787 // hydrolase activity // inferred from electronic annotation /// 0016791 // pho	---	---	Affymetrix Bsubtilis Genome Array	BG13283/ykrX_at	BG13283/ykrX	Affymetrix Proprietary Database	Exemplar sequence	Bacillus subtilis	B. subtilis /GEN=ykrX /DB_XREF=gi:16077068 /DB_XREF=gb:NC_000964 /NOTE=CDS correspondin	939331 // gi|939331|ref|NC_000964.2|NC_000964.2(GI:50812173):1427582-1428291(+) Bacillu	BG13283/ykrX
70trnSL-Arg2:_f_at	0.00625413	0.457023	-2.18807	SpeD-456 down vs 3610-456	80.7672	79.276	63.0544	51.8743	108.175	27.2719	34.8711	45.3061	72.2799	48.6054	46.9634	70.493	23-Oct-13	This probe set was annotated using the Matching Probes based pipeline to a GenBank iden	2914175 // ncbi_bacterial // 19 // Negative Strand Matching Probes	50812173(20)	---	---	---	---	---	Affymetrix Bsubtilis Genome Array	70trnSL-Arg2:_f_at	70trnSL-Arg2:	Affymetrix Proprietary Database	Exemplar sequence	Bacillus subtilis	B. subtilis /GEN=trnSL-Arg2 /DB_XREF=gi:16077068 /DB_XREF=gb:NC_000964 /NOTE=tRNA corre	50812173 // gi|50812173|ref|NC_000964.2| Bacillus subtilis subsp. subtilis str. 168, co	70trnSL-Arg2:
BG13986/yunL_at	0.00806614	0.45781	-2.18431	SpeD-456 down vs 3610-456	620.424	495.859	141.979	273.338	294.108	384.855	209.686	259.499	580.924	567.525	482.037	709.412	23-Oct-13	This probe set was annotated using the Matching Probes based pipeline to a GenBank iden	---	936669(20),50812173(20)	0006144 // purine nucleobase metabolic process // inferred from electronic annotation /	---	0003824 // catalytic activity // inferred from electronic annotation /// 0004846 // ura	---	---	Affymetrix Bsubtilis Genome Array	BG13986/yunL_at	BG13986/yunL	Affymetrix Proprietary Database	Exemplar sequence	Bacillus subtilis	B. subtilis /GEN=yunL /DB_XREF=gi:16077068 /DB_XREF=gb:NC_000964 /NOTE=CDS correspondin	936669 // gi|936669|ref|NC_000964.2|NC_000964.2(GI:50812173):3332187-3333673(+) Bacillu	BG13986/yunL
BG12616/metC_at	0.00166607	0.462021	-2.1644	SpeD-456 down vs 3610-456	3099.94	2954.3	1467.51	2413.53	1321.63	1307.52	1767.6	1154.56	3182.67	3620.7	4027.14	2954.29	23-Oct-13	This probe set was annotated using the Matching Probes based pipeline to a GenBank iden	50812173 // ncbi_bacterial // 20 // Negative Strand Matching Probes	936480(20)	---	---	---	---	---	Affymetrix Bsubtilis Genome Array	BG12616/metC_at	BG12616/metC	Affymetrix Proprietary Database	Exemplar sequence	Bacillus subtilis	B. subtilis /GEN=metC /DB_XREF=gi:16077068 /DB_XREF=gb:NC_000964 /NOTE=CDS correspondin	936480 // gi|936480|ref|NC_000964.2|NC_000964.2(GI:50812173):1382626-1384914(-) Bacillu	BG12616/metC
BG11157/yxjH_at	0.00135588	0.465408	-2.14865	SpeD-456 down vs 3610-456	2785.29	2290.4	1514.35	1966.48	1396.89	1087.16	1201.51	841.502	1929	2666.88	2288.41	1709.21	23-Oct-13	This probe set was annotated using the Matching Probes based pipeline to a GenBank iden	---	937440(20),50812173(20)	---	---	---	---	---	Affymetrix Bsubtilis Genome Array	BG11157/yxjH_at	BG11157/yxjH	Affymetrix Proprietary Database	Exemplar sequence	Bacillus subtilis	B. subtilis /GEN=yxjH /DB_XREF=gi:16077068 /DB_XREF=gb:NC_000964 /NOTE=CDS correspondin	937440 // gi|937440|ref|NC_000964.2|NC_000964.2(GI:50812173):3996982-3998006(+) Bacillu	BG11157/yxjH
BG11870/yvfB_at	5.88E-06	0.469464	-2.13009	SpeD-456 down vs 3610-456	339.783	301.134	117.608	138.709	126.728	133.22	140.762	155.286	220.935	259.658	248.88	275.057	23-Oct-13	This probe set was annotated using the Matching Probes based pipeline to a GenBank iden	50812173 // ncbi_bacterial // 20 // Negative Strand Matching Probes	936366(20)	---	---	---	---	---	Affymetrix Bsubtilis Genome Array	BG11870/yvfB_at	BG11870/yvfB	Affymetrix Proprietary Database	Exemplar sequence	Bacillus subtilis	B. subtilis /GEN=yvfB /DB_XREF=gi:16077068 /DB_XREF=gb:NC_000964 /NOTE=CDS correspondin	936366 // gi|936366|ref|NC_000964.2|NC_000964.2(GI:50812173):3516516-3517553(-) Bacillu	BG11870/yvfB
BG11858/slr_at	1.72E-06	0.481921	-2.07503	SpeD-456 down vs 3610-456	221.872	223.017	128.773	137.088	142.809	104.96	100.297	115.686	234.354	291.71	248.247	219.9	23-Oct-13	This probe set was annotated using the Matching Probes based pipeline to a GenBank iden	---	938581(20),50812173(20)	0006351 // transcription, DNA-dependent // inferred from electronic annotation /// 0006	---	0003677 // DNA binding // inferred from electronic annotation /// 0043565 // sequence-s	---	---	Affymetrix Bsubtilis Genome Array	BG11858/slr_at	BG11858/slr	Affymetrix Proprietary Database	Exemplar sequence	Bacillus subtilis	B. subtilis /GEN=slr /DB_XREF=gi:16077068 /DB_XREF=gb:NC_000964 /NOTE=CDS corresponding	938581 // gi|938581|ref|NC_000964.2|NC_000964.2(GI:50812173):3529130-3529590(+) Bacillu	BG11858/slr
ig/3998141-3997778_rc_at	0.0283237	0.491366	-2.03514	SpeD-456 down vs 3610-456	125.357	112.816	65.3857	70.8103	53.2528	56.7331	75.7772	31.9327	66.2255	147.332	95.6236	81.823	23-Oct-13	This probe set was annotated using the Design Representative Id based pipeline to a Aff	50812173 // ncbi_bacterial // 20 // Negative Strand Matching Probes	ig/3998141-3997778_rc	---	---	---	---	---	Affymetrix Bsubtilis Genome Array	ig/3998141-3997778_rc_at	ig/3998141-3997778_rc	Affymetrix Proprietary Database	Exemplar sequence	Bacillus subtilis	B. subtilis /DB_XREF=gi:16077068 /DB_XREF=gb:NC_000964 /NOTE=Intergenic region correspo	ig/3998141-3997778_rc // --- // --- // --- // ---	ig/3998141-3997778_rc
BG13984/yunJ_at	0.0167939	0.494825	-2.02092	SpeD-456 down vs 3610-456	1227.66	1165.51	426.299	676.099	848.067	933.168	436.178	672.968	1680.56	1519.73	1182.77	1580.05	23-Oct-13	This probe set was annotated using the Matching Probes based pipeline to a GenBank iden	---	937096(20),50812173(20)	0006810 // transport // inferred from electronic annotation /// 0055085 // transmembran	0005886 // plasma membrane // inferred from electronic annotation /// 0016020 // membra	0005215 // transporter activity // inferred from electronic annotation	---	---	Affymetrix Bsubtilis Genome Array	BG13984/yunJ_at	BG13984/yunJ	Affymetrix Proprietary Database	Exemplar sequence	Bacillus subtilis	B. subtilis /GEN=yunJ /DB_XREF=gi:16077068 /DB_XREF=gb:NC_000964 /NOTE=CDS correspondin	937096 // gi|937096|ref|NC_000964.2|NC_000964.2(GI:50812173):3329527-3330878(+) Bacillu	BG13984/yunJ
BG13118/yitM_at	4.11E-05	0.506348	-1.97493	SpeD-456 down vs 3610-456	524.002	525.159	278.492	260.5	270.273	274.389	268.287	287.706	392.14	518.279	560.775	592.849	23-Oct-13	This probe set was annotated using the Matching Probes based pipeline to a GenBank iden	50812173 // ncbi_bacterial // 20 // Negative Strand Matching Probes	936374(20)	---	0016020 // membrane // inferred from electronic annotation /// 0016021 // integral to m	---	---	---	Affymetrix Bsubtilis Genome Array	BG13118/yitM_at	BG13118/yitM	Affymetrix Proprietary Database	Exemplar sequence	Bacillus subtilis	B. subtilis /GEN=yitM /DB_XREF=gi:16077068 /DB_XREF=gb:NC_000964 /NOTE=CDS correspondin	936374 // gi|936374|ref|NC_000964.2|NC_000964.2(GI:50812173):1181753-1182337(-) Bacillu	BG13118/yitM
ig/3334809-3334048_at	0.000226824	0.508228	-1.96762	SpeD-456 down vs 3610-456	144.467	131.092	64.4266	49.8425	59.3528	77.1516	55.8114	71.5835	110.787	130.963	101.455	123.982	23-Oct-13	This probe set was annotated using the Matching Probes based pipeline to a GenBank iden	---	50812173(20)	---	---	---	---	---	Affymetrix Bsubtilis Genome Array	ig/3334809-3334048_at	ig/3334809-3334048	Affymetrix Proprietary Database	Exemplar sequence	Bacillus subtilis	B. subtilis /DB_XREF=gi:16077068 /DB_XREF=gb:NC_000964 /NOTE=Intergenic region correspo	50812173 // gi|50812173|ref|NC_000964.2| Bacillus subtilis subsp. subtilis str. 168, co	ig/3334809-3334048
BG10233/bpr_at	0.00902891	0.514794	-1.94252	SpeD-456 down vs 3610-456	893.89	1010.24	669.137	756.003	589.829	536.018	495.056	521.282	534.572	1076.98	1211.07	1122.78	23-Oct-13	This probe set was annotated using the Matching Probes based pipeline to a GenBank iden	---	939695(20),50812173(20)	0006508 // proteolysis // inferred from electronic annotation /// 0043086 // negative r	0005576 // extracellular region // inferred from electronic annotation	0004252 // serine-type endopeptidase activity // inferred from electronic annotation //	---	---	Affymetrix Bsubtilis Genome Array	BG10233/bpr_at	BG10233/bpr	Affymetrix Proprietary Database	Exemplar sequence	Bacillus subtilis	B. subtilis /GEN=bpr /DB_XREF=gi:16077068 /DB_XREF=gb:NC_000964 /NOTE=CDS corresponding	939695 // gi|939695|ref|NC_000964.2|NC_000964.2(GI:50812173):1598579-1602882(+) Bacillu	BG10233/bpr
BG10233/bpr_1_at	0.00482378	0.516692	-1.93539	SpeD-456 down vs 3610-456	705.715	677.837	550.108	530.43	421.636	411.567	346.237	369.158	456.771	839.377	903.72	797.218	23-Oct-13	This probe set was annotated using the Matching Probes based pipeline to a GenBank iden	---	939695(20),50812173(20)	0006508 // proteolysis // inferred from electronic annotation /// 0043086 // negative r	0005576 // extracellular region // inferred from electronic annotation	0004252 // serine-type endopeptidase activity // inferred from electronic annotation //	---	---	Affymetrix Bsubtilis Genome Array	BG10233/bpr_1_at	BG10233/bpr_1	Affymetrix Proprietary Database	Exemplar sequence	Bacillus subtilis	B. subtilis /GEN=bpr /DB_XREF=gi:16077068 /DB_XREF=gb:NC_000964 /NOTE=CDS corresponding	939695 // gi|939695|ref|NC_000964.2|NC_000964.2(GI:50812173):1598579-1602882(+) Bacillu	BG10233/bpr_1
BG13162/yjcI_at	0.000219512	0.520214	-1.92229	SpeD-456 down vs 3610-456	3053.23	2392.56	1959.56	1933.89	1455.53	1314.12	1450.5	1249.13	2295.31	2677.39	2593.47	2315.23	23-Oct-13	This probe set was annotated using the Matching Probes based pipeline to a GenBank iden	---	939812(20),50812173(20)	0008652 // cellular amino acid biosynthetic process // inferred from electronic annotat	0005737 // cytoplasm // inferred from electronic annotation	0003824 // catalytic activity // inferred from electronic annotation /// 0016740 // tra	---	---	Affymetrix Bsubtilis Genome Array	BG13162/yjcI_at	BG13162/yjcI	Affymetrix Proprietary Database	Exemplar sequence	Bacillus subtilis	B. subtilis /GEN=yjcI /DB_XREF=gi:16077068 /DB_XREF=gb:NC_000964 /NOTE=CDS correspondin	939812 // gi|939812|ref|NC_000964.2|NC_000964.2(GI:50812173):1257803-1258926(+) Bacillu	BG13162/yjcI
ig/1385488-1385072_rc_at	0.00793822	0.521514	-1.9175	SpeD-456 down vs 3610-456	3058.89	3264.01	2285.52	1502.63	1493.91	1940.66	1535.43	1676.07	2184.71	4005.8	4104.7	3526.61	23-Oct-13	This probe set was annotated using the Design Representative Id based pipeline to a Aff	50812173 // ncbi_bacterial // 20 // Negative Strand Matching Probes	ig/1385488-1385072_rc	---	---	---	---	---	Affymetrix Bsubtilis Genome Array	ig/1385488-1385072_rc_at	ig/1385488-1385072_rc	Affymetrix Proprietary Database	Exemplar sequence	Bacillus subtilis	B. subtilis /DB_XREF=gi:16077068 /DB_XREF=gb:NC_000964 /NOTE=Intergenic region correspo	ig/1385488-1385072_rc // --- // --- // --- // ---	ig/1385488-1385072_rc
BG11098/nasF_at	0.000404051	0.528354	-1.89267	SpeD-456 down vs 3610-456	6692.72	6248.16	3503.48	3624.14	3667.49	4634.06	3026.16	3120.96	7135.82	6437.75	5761.32	7095.98	23-Oct-13	This probe set was annotated using the Matching Probes based pipeline to a GenBank iden	50812173 // ncbi_bacterial // 20 // Negative Strand Matching Probes	938324(20)	0006779 // porphyrin-containing compound biosynthetic process // inferred from electron	---	0004851 // uroporphyrin-III C-methyltransferase activity // inferred from electronic an	---	---	Affymetrix Bsubtilis Genome Array	BG11098/nasF_at	BG11098/nasF	Affymetrix Proprietary Database	Exemplar sequence	Bacillus subtilis	B. subtilis /GEN=nasF /DB_XREF=gi:16077068 /DB_XREF=gb:NC_000964 /NOTE=CDS correspondin	938324 // gi|938324|ref|NC_000964.2|NC_000964.2(GI:50812173):353460-354911(-) Bacillus	BG11098/nasF
BG14134/yvqE_at	0.000101335	0.529599	-1.88822	SpeD-456 down vs 3610-456	707.769	720.345	473.03	610.321	486.218	414.865	317.517	388.141	653.614	684.375	576.198	675.133	23-Oct-13	This probe set was annotated using the Matching Probes based pipeline to a GenBank iden	50812173 // ncbi_bacterial // 20 // Negative Strand Matching Probes	935967(20)	0000160 // phosphorelay signal transduction system // inferred from electronic annotati	0005886 // plasma membrane // inferred from electronic annotation /// 0016020 // membra	0000155 // phosphorelay sensor kinase activity // inferred from electronic annotation /	---	---	Affymetrix Bsubtilis Genome Array	BG14134/yvqE_at	BG14134/yvqE	Affymetrix Proprietary Database	Exemplar sequence	Bacillus subtilis	B. subtilis /GEN=yvqE /DB_XREF=gi:16077068 /DB_XREF=gb:NC_000964 /NOTE=CDS correspondin	935967 // gi|935967|ref|NC_000964.2|NC_000964.2(GI:50812173):3394062-3395144(-) Bacillu	BG14134/yvqE
BG13284/ykrY_at	0.000109768	0.533466	-1.87453	SpeD-456 down vs 3610-456	6356.36	5623.19	3772.55	4291.17	3223.85	2857.19	3448.43	2972.15	5412.44	5610.66	6556.53	5396.58	23-Oct-13	This probe set was annotated using the Matching Probes based pipeline to a GenBank iden	---	939320(20),50812173(20)	0008652 // cellular amino acid biosynthetic process // inferred from electronic annotat	0005737 // cytoplasm // inferred from electronic annotation	0008270 // zinc ion binding // inferred from electronic annotation /// 0016829 // lyase	---	---	Affymetrix Bsubtilis Genome Array	BG13284/ykrY_at	BG13284/ykrY	Affymetrix Proprietary Database	Exemplar sequence	Bacillus subtilis	B. subtilis /GEN=ykrY /DB_XREF=gi:16077068 /DB_XREF=gb:NC_000964 /NOTE=CDS correspondin	939320 // gi|939320|ref|NC_000964.2|NC_000964.2(GI:50812173):1428247-1428878(+) Bacillu	BG13284/ykrY
BG10233/bpr_3_at	0.00514328	0.540109	-1.85148	SpeD-456 down vs 3610-456	803.065	840.492	577.333	588.771	507.737	489.907	422.615	465.273	512.508	944.391	1014.5	905.812	23-Oct-13	This probe set was annotated using the Matching Probes based pipeline to a GenBank iden	---	939695(20),50812173(20)	0006508 // proteolysis // inferred from electronic annotation /// 0043086 // negative r	0005576 // extracellular region // inferred from electronic annotation	0004252 // serine-type endopeptidase activity // inferred from electronic annotation //	---	---	Affymetrix Bsubtilis Genome Array	BG10233/bpr_3_at	BG10233/bpr_3	Affymetrix Proprietary Database	Exemplar sequence	Bacillus subtilis	B. subtilis /GEN=bpr /DB_XREF=gi:16077068 /DB_XREF=gb:NC_000964 /NOTE=CDS corresponding	939695 // gi|939695|ref|NC_000964.2|NC_000964.2(GI:50812173):1598579-1602882(+) Bacillu	BG10233/bpr_3
BG13163/yjcJ_at	0.0009669	0.542456	-1.84347	SpeD-456 down vs 3610-456	2543.47	1983.44	1070.04	1579.28	1177.09	1064.16	1299.98	1082.45	1890.86	1962.58	2207.87	1859.55	23-Oct-13	This probe set was annotated using the Matching Probes based pipeline to a GenBank iden	---	936424(20),50812173(20)	0008652 // cellular amino acid biosynthetic process // inferred from electronic annotat	0005737 // cytoplasm // inferred from electronic annotation	0003824 // catalytic activity // inferred from electronic annotation /// 0004121 // cys	---	---	Affymetrix Bsubtilis Genome Array	BG13163/yjcJ_at	BG13163/yjcJ	Affymetrix Proprietary Database	Exemplar sequence	Bacillus subtilis	B. subtilis /GEN=yjcJ /DB_XREF=gi:16077068 /DB_XREF=gb:NC_000964 /NOTE=CDS correspondin	936424 // gi|936424|ref|NC_000964.2|NC_000964.2(GI:50812173):1258917-1260091(+) Bacillu	BG13163/yjcJ
BG13285/ykrZ_at	0.000312245	0.54455	-1.83638	SpeD-456 down vs 3610-456	4672.13	4640.92	2707.17	2577.67	2242.3	2281.81	2944.1	2096.59	3966.92	4516.77	4979.06	4022.66	23-Oct-13	This probe set was annotated using the Matching Probes based pipeline to a GenBank iden	---	939322(20),50812173(20)	0008652 // cellular amino acid biosynthetic process // inferred from electronic annotat	---	0005506 // iron ion binding // inferred from electronic annotation /// 0010308 // acire	---	---	Affymetrix Bsubtilis Genome Array	BG13285/ykrZ_at	BG13285/ykrZ	Affymetrix Proprietary Database	Exemplar sequence	Bacillus subtilis	B. subtilis /GEN=ykrZ /DB_XREF=gi:16077068 /DB_XREF=gb:NC_000964 /NOTE=CDS correspondin	939322 // gi|939322|ref|NC_000964.2|NC_000964.2(GI:50812173):1428891-1429429(+) Bacillu	BG13285/ykrZ
BG13987/yunM_at	0.00440787	0.545437	-1.83339	SpeD-456 down vs 3610-456	837.646	726.495	259.812	321.417	422.118	584.315	356.731	412.934	719.371	744.053	612.783	871.648	23-Oct-13	This probe set was annotated using the Matching Probes based pipeline to a GenBank iden	---	937977(20),50812173(20)	---	---	---	---	---	Affymetrix Bsubtilis Genome Array	BG13987/yunM_at	BG13987/yunM	Affymetrix Proprietary Database	Exemplar sequence	Bacillus subtilis	B. subtilis /GEN=yunM /DB_XREF=gi:16077068 /DB_XREF=gb:NC_000964 /NOTE=CDS correspondin	937977 // gi|937977|ref|NC_000964.2|NC_000964.2(GI:50812173):3333650-3334017(+) Bacillu	BG13987/yunM
BG12336/ysnE_at	0.00757619	0.547664	-1.82594	SpeD-456 down vs 3610-456	636.208	591.249	373.437	358.996	443.295	439.062	256.923	382.929	1041.47	1028.14	641.931	699.092	23-Oct-13	This probe set was annotated using the Matching Probes based pipeline to a GenBank iden	---	937464(20),50812173(20)	---	---	0008080 // N-acetyltransferase activity // inferred from electronic annotation /// 0016	---	---	Affymetrix Bsubtilis Genome Array	BG12336/ysnE_at	BG12336/ysnE	Affymetrix Proprietary Database	Exemplar sequence	Bacillus subtilis	B. subtilis /GEN=ysnE /DB_XREF=gi:16077068 /DB_XREF=gb:NC_000964 /NOTE=CDS correspondin	937464 // gi|937464|ref|NC_000964.2|NC_000964.2(GI:50812173):2897355-2897812(+) Bacillu	BG12336/ysnE
BG10101/metS_at	0.0284118	0.549074	-1.82125	SpeD-456 down vs 3610-456	3795.66	3710.35	4507.92	4111.6	4111.44	1059.57	2804.29	2600.92	3887.11	3806.65	3609.8	3315	23-Oct-13	This probe set was annotated using the Matching Probes based pipeline to a GenBank iden	---	936877(20),50812173(20)	0006412 // translation // inferred from electronic annotation /// 0006418 // tRNA amino	0005737 // cytoplasm // inferred from electronic annotation	0000049 // tRNA binding // inferred from electronic annotation /// 0000166 // nucleotid	---	---	Affymetrix Bsubtilis Genome Array	BG10101/metS_at	BG10101/metS	Affymetrix Proprietary Database	Exemplar sequence	Bacillus subtilis	B. subtilis /GEN=metS /DB_XREF=gi:16077068 /DB_XREF=gb:NC_000964 /NOTE=CDS correspondin	936877 // gi|936877|ref|NC_000964.2|NC_000964.2(GI:50812173):45630-47626(+) Bacillus su	BG10101/metS
BG11861/yveM_at	3.37E-05	0.549973	-1.81827	SpeD-456 down vs 3610-456	473.95	445.029	238.436	264.428	271.549	268.107	232.911	233.176	468.857	546.991	427.455	414.989	23-Oct-13	This probe set was annotated using the Matching Probes based pipeline to a GenBank iden	50812173 // ncbi_bacterial // 20 // Negative Strand Matching Probes	938571(20)	0000271 // polysaccharide biosynthetic process // inferred from electronic annotation /	0005886 // plasma membrane // inferred from electronic annotation /// 0016020 // membra	---	---	---	Affymetrix Bsubtilis Genome Array	BG11861/yveM_at	BG11861/yveM	Affymetrix Proprietary Database	Exemplar sequence	Bacillus subtilis	B. subtilis /GEN=yveM /DB_XREF=gi:16077068 /DB_XREF=gb:NC_000964 /NOTE=CDS correspondin	938571 // gi|938571|ref|NC_000964.2|NC_000964.2(GI:50812173):3525437-3527233(-) Bacillu	BG11861/yveM
BG13119/yitN_at	0.00145425	0.550452	-1.81669	SpeD-456 down vs 3610-456	137.337	131.345	96.543	91.0069	86.0835	73.6681	75.9197	91.7735	94.2016	136.569	147.865	170.605	23-Oct-13	This probe set was annotated using the Matching Probes based pipeline to a GenBank iden	50812173 // ncbi_bacterial // 20 // Negative Strand Matching Probes	939340(20)	---	---	---	---	---	Affymetrix Bsubtilis Genome Array	BG13119/yitN_at	BG13119/yitN	Affymetrix Proprietary Database	Exemplar sequence	Bacillus subtilis	B. subtilis /GEN=yitN /DB_XREF=gi:16077068 /DB_XREF=gb:NC_000964 /NOTE=CDS correspondin	939340 // gi|939340|ref|NC_000964.2|NC_000964.2(GI:50812173):1182334-1182702(-) Bacillu	BG13119/yitN
BG10233/bpr_2_at	0.0319637	0.555833	-1.7991	SpeD-456 down vs 3610-456	820.911	754.511	599.063	735.013	496.045	530.866	390.179	478.57	474.768	1037.58	1147.12	931.964	23-Oct-13	This probe set was annotated using the Matching Probes based pipeline to a GenBank iden	---	939695(20),50812173(20)	0006508 // proteolysis // inferred from electronic annotation /// 0043086 // negative r	0005576 // extracellular region // inferred from electronic annotation	0004252 // serine-type endopeptidase activity // inferred from electronic annotation //	---	---	Affymetrix Bsubtilis Genome Array	BG10233/bpr_2_at	BG10233/bpr_2	Affymetrix Proprietary Database	Exemplar sequence	Bacillus subtilis	B. subtilis /GEN=bpr /DB_XREF=gi:16077068 /DB_XREF=gb:NC_000964 /NOTE=CDS corresponding	939695 // gi|939695|ref|NC_000964.2|NC_000964.2(GI:50812173):1598579-1602882(+) Bacillu	BG10233/bpr_2
BG13231/ykfA_at	0.00413818	0.562209	-1.7787	SpeD-456 down vs 3610-456	1826.99	1890.12	2092.87	1281.5	1243.97	1128.16	967.32	1031.53	1829.03	2621.68	2383.4	1834.43	23-Oct-13	This probe set was annotated using the Matching Probes based pipeline to a GenBank iden	---	938175(20),50812173(20)	---	---	---	---	---	Affymetrix Bsubtilis Genome Array	BG13231/ykfA_at	BG13231/ykfA	Affymetrix Proprietary Database	Exemplar sequence	Bacillus subtilis	B. subtilis /GEN=ykfA /DB_XREF=gi:16077068 /DB_XREF=gb:NC_000964 /NOTE=CDS correspondin	938175 // gi|938175|ref|NC_000964.2|NC_000964.2(GI:50812173):1365447-1366153(+) Bacillu	BG13231/ykfA
BG13232/ykfB_at	0.00379524	0.566383	-1.76559	SpeD-456 down vs 3610-456	1662.87	1723.7	1614.91	1336.76	1040.46	1074.92	781.314	975.307	1549.32	2222.65	2195.33	1572.87	23-Oct-13	This probe set was annotated using the Matching Probes based pipeline to a GenBank iden	---	939862(20),50812173(20)	0008152 // metabolic process // inferred from electronic annotation /// 0016998 // cell	---	0003824 // catalytic activity // inferred from electronic annotation /// 0016853 // iso	---	---	Affymetrix Bsubtilis Genome Array	BG13232/ykfB_at	BG13232/ykfB	Affymetrix Proprietary Database	Exemplar sequence	Bacillus subtilis	B. subtilis /GEN=ykfB /DB_XREF=gi:16077068 /DB_XREF=gb:NC_000964 /NOTE=CDS correspondin	939862 // gi|939862|ref|NC_000964.2|NC_000964.2(GI:50812173):1366148-1367250(+) Bacillu	BG13232/ykfB
BG10143/yacF_at	0.0321062	0.568383	-1.75938	SpeD-456 down vs 3610-456	3999.61	3832.55	4267.12	3927.73	3946.71	1188.25	3037.09	2893.08	4304.29	4219.69	3899.26	3709.35	23-Oct-13	This probe set was annotated using the Matching Probes based pipeline to a GenBank iden	---	936924(20),50812173(20)	0002943 // tRNA dihydrouridine synthesis // inferred from electronic annotation /// 000	---	0003824 // catalytic activity // inferred from electronic annotation /// 0016491 // oxi	---	---	Affymetrix Bsubtilis Genome Array	BG10143/yacF_at	BG10143/yacF	Affymetrix Proprietary Database	Exemplar sequence	Bacillus subtilis	B. subtilis /GEN=yacF /DB_XREF=gi:16077068 /DB_XREF=gb:NC_000964 /NOTE=CDS correspondin	936924 // gi|936924|ref|NC_000964.2|NC_000964.2(GI:50812173):87630-88633(+) Bacillus su	BG10143/yacF
BG10630/ywfF_at	0.000381715	0.570802	-1.75192	SpeD-456 down vs 3610-456	2677.86	2476.28	1905.06	2340.88	1628.69	1414.51	1452.12	1500.48	1955.96	2493.11	2482.01	2499.17	23-Oct-13	This probe set was annotated using the Matching Probes based pipeline to a GenBank iden	50812173 // ncbi_bacterial // 20 // Negative Strand Matching Probes	937161(20)	0006810 // transport // inferred from electronic annotation /// 0042891 // antibiotic t	0005886 // plasma membrane // inferred from electronic annotation /// 0016020 // membra	---	---	---	Affymetrix Bsubtilis Genome Array	BG10630/ywfF_at	BG10630/ywfF	Affymetrix Proprietary Database	Exemplar sequence	Bacillus subtilis	B. subtilis /GEN=ywfF /DB_XREF=gi:16077068 /DB_XREF=gb:NC_000964 /NOTE=CDS correspondin	937161 // gi|937161|ref|NC_000964.2|NC_000964.2(GI:50812173):3868509-3869693(-) Bacillu	BG10630/ywfF
BG12297/yrhH_at	0.000562003	0.574891	-1.73946	SpeD-456 down vs 3610-456	91.2692	119.646	55.7728	50.2216	53.2054	49.9874	61.0137	67.1933	61.7408	74.3087	78.2306	98.7726	23-Oct-13	This probe set was annotated using the Matching Probes based pipeline to a GenBank iden	50812173 // ncbi_bacterial // 20 // Negative Strand Matching Probes	938507(20)	0006950 // response to stress // inferred from electronic annotation /// 0008152 // met	---	0008168 // methyltransferase activity // inferred from electronic annotation /// 001674	---	---	Affymetrix Bsubtilis Genome Array	BG12297/yrhH_at	BG12297/yrhH	Affymetrix Proprietary Database	Exemplar sequence	Bacillus subtilis	B. subtilis /GEN=yrhH /DB_XREF=gi:16077068 /DB_XREF=gb:NC_000964 /NOTE=CDS correspondin	938507 // gi|938507|ref|NC_000964.2|NC_000964.2(GI:50812173):2777104-2777646(-) Bacillu	BG12297/yrhH
BG11097/nasE_at	0.00152392	0.576024	-1.73604	SpeD-456 down vs 3610-456	9602.3	8595.7	5080.09	4447.39	4961.55	7078.84	4312.78	5066	9208.45	8922.02	7752.05	9804.08	23-Oct-13	This probe set was annotated using the Matching Probes based pipeline to a GenBank iden	50812173 // ncbi_bacterial // 20 // Negative Strand Matching Probes	938331(20)	0042128 // nitrate assimilation // inferred from electronic annotation /// 0055114 // o	0005737 // cytoplasm // inferred from electronic annotation	0008942 // nitrite reductase [NAD(P)H] activity // inferred from electronic annotation	---	---	Affymetrix Bsubtilis Genome Array	BG11097/nasE_at	BG11097/nasE	Affymetrix Proprietary Database	Exemplar sequence	Bacillus subtilis	B. subtilis /GEN=nasE /DB_XREF=gi:16077068 /DB_XREF=gb:NC_000964 /NOTE=CDS correspondin	938331 // gi|938331|ref|NC_000964.2|NC_000964.2(GI:50812173):354972-355292(-) Bacillus	BG11097/nasE
BG12309/yrpG_at	0.000613031	0.579541	-1.7255	SpeD-456 down vs 3610-456	221.527	228.867	127.32	98.8835	108.151	110.888	114.126	125.204	175.284	180.299	167.404	160.555	23-Oct-13	This probe set was annotated using the Matching Probes based pipeline to a GenBank iden	---	937611(20),50812173(20)	---	---	---	---	---	Affymetrix Bsubtilis Genome Array	BG12309/yrpG_at	BG12309/yrpG	Affymetrix Proprietary Database	Exemplar sequence	Bacillus subtilis	B. subtilis /GEN=yrpG /DB_XREF=gi:16077068 /DB_XREF=gb:NC_000964 /NOTE=CDS correspondin	937611 // gi|937611|ref|NC_000964.2|NC_000964.2(GI:50812173):2742164-2743116(+) Bacillu	BG12309/yrpG
BG10713/pyrB_at	0.0273943	0.579677	-1.7251	SpeD-456 down vs 3610-456	868.411	570.906	2288.48	1892.19	1398.75	405.1	358.296	598.688	1168.88	1156.49	793.84	899.821	23-Oct-13	This probe set was annotated using the Matching Probes based pipeline to a GenBank iden	---	937734(20),50812173(20)	---	---	---	---	---	Affymetrix Bsubtilis Genome Array	BG10713/pyrB_at	BG10713/pyrB	Affymetrix Proprietary Database	Exemplar sequence	Bacillus subtilis	B. subtilis /GEN=pyrB /DB_XREF=gi:16077068 /DB_XREF=gb:NC_000964 /NOTE=CDS correspondin	937734 // gi|937734|ref|NC_000964.2|NC_000964.2(GI:50812173):1619775-1620691(+) Bacillu	BG10713/pyrB
BG10931/pksM_4_at	7.84E-06	0.584196	-1.71176	SpeD-456 down vs 3610-456	1879.78	1954.4	857.629	933.39	979.354	1168.5	1009.11	1181.63	1599.14	1675.81	1820.23	1902.19	23-Oct-13	This probe set was annotated using the Matching Probes based pipeline to a GenBank iden	---	940026(20),50812173(20)	---	---	---	---	---	Affymetrix Bsubtilis Genome Array	BG10931/pksM_4_at	BG10931/pksM_4	Affymetrix Proprietary Database	Exemplar sequence	Bacillus subtilis	B. subtilis /GEN=pksM /DB_XREF=gi:16077068 /DB_XREF=gb:NC_000964 /NOTE=CDS correspondin	940026 // gi|940026|ref|NC_000964.2|NC_000964.2(GI:50812173):1820746-1833536(+) Bacillu	BG10931/pksM_4
BG13493/yoaW_at	0.00341115	0.584335	-1.71135	SpeD-456 down vs 3610-456	154.085	137.763	122.049	97.9713	114.823	72.6624	91.1179	87.2215	108.627	180.498	160.848	136.35	23-Oct-13	This probe set was annotated using the Matching Probes based pipeline to a GenBank iden	50812173 // ncbi_bacterial // 20 // Negative Strand Matching Probes	940131(20)	---	---	---	---	---	Affymetrix Bsubtilis Genome Array	BG13493/yoaW_at	BG13493/yoaW	Affymetrix Proprietary Database	Exemplar sequence	Bacillus subtilis	B. subtilis /GEN=yoaW /DB_XREF=gi:16077068 /DB_XREF=gb:NC_000964 /NOTE=CDS correspondin	940131 // gi|940131|ref|NC_000964.2|NC_000964.2(GI:50812173):2046190-2046621(-) Bacillu	BG13493/yoaW
37trnD-Trp:_f_at	0.0248484	0.586298	-1.70562	SpeD-456 down vs 3610-456	1584.75	1556.26	1272.05	633.685	941.192	838.839	1061.65	748.766	724.693	1094.82	1141.54	1341.56	23-Oct-13	This probe set was annotated using the Matching Probes based pipeline to a GenBank iden	S62607 // gb // 7 // Cross Hyb Matching Probes	D10981(12),2914289(12),50812173(12)	---	---	---	---	---	Affymetrix Bsubtilis Genome Array	37trnD-Trp:_f_at	37trnD-Trp:	Affymetrix Proprietary Database	Exemplar sequence	Bacillus subtilis	B. subtilis /GEN=trnD-Trp /DB_XREF=gi:16077068 /DB_XREF=gb:NC_000964 /NOTE=tRNA corresp	2914289 // gi|2914289|ref|NC_000964.2|NC_000964.2(GI:50812173):951730-951805(+) Bacillu	37trnD-Trp:
AFFX-CreX-5_st	0.0384374	0.589248	-1.69708	SpeD-456 down vs 3610-456	29.9654	26.2135	24.0562	20.5096	44.379	12.2133	15.6957	19.122	27.8826	19.9247	19.6979	22.8091	23-Oct-13	This probe set was annotated using the Design Representative Id based pipeline to a Gen	---	X03453	---	---	---	---	---	Affymetrix Bsubtilis Genome Array	AFFX-CreX-5_st	X03453	GenBank	Control sequence	Rattus norvegicus	X03453 Bacteriophage P1 cre recombinase protein (-5 and -3 represent transcript region	--- // --- // --- // --- // --- /// X03453 // X03453 Bacteriophage P1 cre recombinase p	AFFX-CreX-5
BG12019/yciA_at	0.0169042	0.592884	-1.68667	SpeD-456 down vs 3610-456	128.197	122.584	62.8445	78.8953	92.4673	95.4998	53.2699	80.8184	201.968	170.313	128.148	125.537	23-Oct-13	This probe set was annotated using the Matching Probes based pipeline to a GenBank iden	---	938325(20),50812173(20)	---	---	---	---	---	Affymetrix Bsubtilis Genome Array	BG12019/yciA_at	BG12019/yciA	Affymetrix Proprietary Database	Exemplar sequence	Bacillus subtilis	B. subtilis /GEN=yciA /DB_XREF=gi:16077068 /DB_XREF=gb:NC_000964 /NOTE=CDS correspondin	938325 // gi|938325|ref|NC_000964.2|NC_000964.2(GI:50812173):363814-364733(+) Bacillus	BG12019/yciA
BG10629/ywfE_at	0.000701704	0.593857	-1.68391	SpeD-456 down vs 3610-456	2544.99	2727.22	1907.81	2351.91	1765.58	1544.65	1638.94	1481.29	1848.48	2561.07	2453.99	2579.76	23-Oct-13	This probe set was annotated using the Matching Probes based pipeline to a GenBank iden	50812173 // ncbi_bacterial // 20 // Negative Strand Matching Probes	937214(20)	0017000 // antibiotic biosynthetic process // inferred from electronic annotation	---	0000166 // nucleotide binding // inferred from electronic annotation /// 0005524 // ATP	---	---	Affymetrix Bsubtilis Genome Array	BG10629/ywfE_at	BG10629/ywfE	Affymetrix Proprietary Database	Exemplar sequence	Bacillus subtilis	B. subtilis /GEN=ywfE /DB_XREF=gi:16077068 /DB_XREF=gb:NC_000964 /NOTE=CDS correspondin	937214 // gi|937214|ref|NC_000964.2|NC_000964.2(GI:50812173):3869690-3871108(-) Bacillu	BG10629/ywfE
BG10714/pyrC_at	0.0174354	0.594167	-1.68303	SpeD-456 down vs 3610-456	1282.25	834.674	1082.81	1490.04	1343.77	581.774	579.828	890.846	1243.07	1199.32	922.017	1338.57	23-Oct-13	This probe set was annotated using the Matching Probes based pipeline to a GenBank iden	---	937095(20),50812173(20)	---	---	---	---	---	Affymetrix Bsubtilis Genome Array	BG10714/pyrC_at	BG10714/pyrC	Affymetrix Proprietary Database	Exemplar sequence	Bacillus subtilis	B. subtilis /GEN=pyrC /DB_XREF=gi:16077068 /DB_XREF=gb:NC_000964 /NOTE=CDS correspondin	937095 // gi|937095|ref|NC_000964.2|NC_000964.2(GI:50812173):1620673-1621961(+) Bacillu	BG10714/pyrC
BG10592/ywcI_at	0.0437815	0.596842	-1.67549	SpeD-456 down vs 3610-456	508.806	530.851	509.216	333.444	358.623	377.296	280.893	246.56	307.924	649.599	618.762	455.033	23-Oct-13	This probe set was annotated using the Matching Probes based pipeline to a GenBank iden	50812173 // ncbi_bacterial // 20 // Negative Strand Matching Probes	937275(20)	---	---	---	---	---	Affymetrix Bsubtilis Genome Array	BG10592/ywcI_at	BG10592/ywcI	Affymetrix Proprietary Database	Exemplar sequence	Bacillus subtilis	B. subtilis /GEN=ywcI /DB_XREF=gi:16077068 /DB_XREF=gb:NC_000964 /NOTE=CDS correspondin	937275 // gi|937275|ref|NC_000964.2|NC_000964.2(GI:50812173):3906035-3906337(-) Bacillu	BG10592/ywcI
BG12341/yuaB_at	0.000174002	0.597687	-1.67312	SpeD-456 down vs 3610-456	3015.6	2987.37	1387.46	1778.26	1644.04	1860.84	1790.65	1552.02	2343.75	2602.88	2782.44	2688.64	23-Oct-13	This probe set was annotated using the Matching Probes based pipeline to a GenBank iden	---	938831(20),50812173(20)	---	0016020 // membrane // inferred from electronic annotation /// 0016021 // integral to m	---	---	---	Affymetrix Bsubtilis Genome Array	BG12341/yuaB_at	BG12341/yuaB	Affymetrix Proprietary Database	Exemplar sequence	Bacillus subtilis	B. subtilis /GEN=yuaB /DB_XREF=gi:16077068 /DB_XREF=gb:NC_000964 /NOTE=CDS correspondin	938831 // gi|938831|ref|NC_000964.2|NC_000964.2(GI:50812173):3186541-3187088(+) Bacillu	BG12341/yuaB
ig/3769159-3768162_at	0.014861	0.599908	-1.66692	SpeD-456 down vs 3610-456	125.421	117.025	67.2396	100.287	119.422	90.8148	71.989	59.1437	142.661	163.406	115.902	122.019	23-Oct-13	This probe set was annotated using the Matching Probes based pipeline to a GenBank iden	---	50812173(20)	---	---	---	---	---	Affymetrix Bsubtilis Genome Array	ig/3769159-3768162_at	ig/3769159-3768162	Affymetrix Proprietary Database	Exemplar sequence	Bacillus subtilis	B. subtilis /DB_XREF=gi:16077068 /DB_XREF=gb:NC_000964 /NOTE=Intergenic region correspo	50812173 // gi|50812173|ref|NC_000964.2| Bacillus subtilis subsp. subtilis str. 168, co	ig/3769159-3768162
BG10478/citB_1_at	4.97E-06	0.604077	-1.65542	SpeD-456 down vs 3610-456	2558.24	2409.74	1406.11	1420.33	1326.43	1397.57	1424.82	1607.57	2867.91	3262.46	3000.02	2355.67	23-Oct-13	This probe set was annotated using the Matching Probes based pipeline to a GenBank iden	---	938140(20),50812173(20)	0006099 // tricarboxylic acid cycle // inferred from electronic annotation /// 0008152	---	0003994 // aconitate hydratase activity // inferred from electronic annotation /// 0016	---	---	Affymetrix Bsubtilis Genome Array	BG10478/citB_1_at	BG10478/citB_1	Affymetrix Proprietary Database	Exemplar sequence	Bacillus subtilis	B. subtilis /GEN=citB /DB_XREF=gi:16077068 /DB_XREF=gb:NC_000964 /NOTE=CDS correspondin	938140 // gi|938140|ref|NC_000964.2|NC_000964.2(GI:50812173):1925888-1928619(+) Bacillu	BG10478/citB_1
BG10478/citB_at	1.43E-05	0.605443	-1.65168	SpeD-456 down vs 3610-456	2137.43	2117.22	1058.82	1246.62	1121.05	1147.73	1304.62	1294.87	2414.42	2641.91	2472.56	1930.51	23-Oct-13	This probe set was annotated using the Matching Probes based pipeline to a GenBank iden	---	938140(20),50812173(20)	0006099 // tricarboxylic acid cycle // inferred from electronic annotation /// 0008152	---	0003994 // aconitate hydratase activity // inferred from electronic annotation /// 0016	---	---	Affymetrix Bsubtilis Genome Array	BG10478/citB_at	BG10478/citB	Affymetrix Proprietary Database	Exemplar sequence	Bacillus subtilis	B. subtilis /GEN=citB /DB_XREF=gi:16077068 /DB_XREF=gb:NC_000964 /NOTE=CDS correspondin	938140 // gi|938140|ref|NC_000964.2|NC_000964.2(GI:50812173):1925888-1928619(+) Bacillu	BG10478/citB
yel006_3_at	0.00448119	0.606442	-1.64896	SpeD-456 down vs 3610-456	23.8945	30.0062	26.0942	18.6528	22.0127	18.7907	13.7342	15.1867	26.1979	19.7523	19.3256	24.5095	23-Oct-13	This probe set was annotated using the Design Representative Id based pipeline to a Aff	---		---	---	---	---	---	Affymetrix Bsubtilis Genome Array	yel006_3_at	---	Affymetrix Proprietary Database	Control sequence	Escherichia coli	---	--- // --- // affx // --- // ---	AFFX-Sc-YFL006W
BG11116/asnH_at	0.017609	0.607619	-1.64577	SpeD-456 down vs 3610-456	350.694	390.704	421.444	385.384	259.41	231.833	276.42	218.171	289.772	474.755	432.771	454.854	23-Oct-13	This probe set was annotated using the Matching Probes based pipeline to a GenBank iden	---	937677(20),50812173(20)	---	---	---	---	---	Affymetrix Bsubtilis Genome Array	BG11116/asnH_at	BG11116/asnH	Affymetrix Proprietary Database	Exemplar sequence	Bacillus subtilis	B. subtilis /GEN=asnH /DB_XREF=gi:16077068 /DB_XREF=gb:NC_000964 /NOTE=CDS correspondin	937677 // gi|937677|ref|NC_000964.2|NC_000964.2(GI:50812173):4097945-4100190(+) Bacillu	BG11116/asnH
BG10698/pksL_at	0.00178238	0.608922	-1.64225	SpeD-456 down vs 3610-456	1710.54	1877.59	983.994	1102.95	872.831	919.925	1173.16	1234.54	1294.27	1591.48	1818.41	1837.36	23-Oct-13	This probe set was annotated using the Matching Probes based pipeline to a GenBank iden	---	940032(20),50812173(20)	---	---	---	---	---	Affymetrix Bsubtilis Genome Array	BG10698/pksL_at	BG10698/pksL	Affymetrix Proprietary Database	Exemplar sequence	Bacillus subtilis	B. subtilis /GEN=pksL /DB_XREF=gi:16077068 /DB_XREF=gb:NC_000964 /NOTE=CDS correspondin	940032 // gi|940032|ref|NC_000964.2|NC_000964.2(GI:50812173):1807114-1820732(+) Bacillu	BG10698/pksL
BG10927/pksH_at	0.000124192	0.609128	-1.64169	SpeD-456 down vs 3610-456	1593.15	1659.56	1191.11	1341.68	1240.44	1132.85	944.636	925.018	1437.92	1825.96	1642.31	1656.57	23-Oct-13	This probe set was annotated using the Matching Probes based pipeline to a GenBank iden	---	940033(20),50812173(20)	0008152 // metabolic process // inferred from electronic annotation /// 0017000 // anti	0005737 // cytoplasm // inferred from electronic annotation	0003824 // catalytic activity // inferred from electronic annotation /// 0016829 // lya	---	---	Affymetrix Bsubtilis Genome Array	BG10927/pksH_at	BG10927/pksH	Affymetrix Proprietary Database	Exemplar sequence	Bacillus subtilis	B. subtilis /GEN=pksH /DB_XREF=gi:16077068 /DB_XREF=gb:NC_000964 /NOTE=CDS correspondin	940033 // gi|940033|ref|NC_000964.2|NC_000964.2(GI:50812173):1790380-1791161(+) Bacillu	BG10927/pksH
BG13233/ykfC_at	0.00636491	0.612184	-1.6335	SpeD-456 down vs 3610-456	910.088	888.838	675.044	864.975	547.933	586.601	538.497	516.194	844.056	1210.94	1277.58	878.592	23-Oct-13	This probe set was annotated using the Matching Probes based pipeline to a GenBank iden	---	937979(20),50812173(20)	---	---	---	---	---	Affymetrix Bsubtilis Genome Array	BG13233/ykfC_at	BG13233/ykfC	Affymetrix Proprietary Database	Exemplar sequence	Bacillus subtilis	B. subtilis /GEN=ykfC /DB_XREF=gi:16077068 /DB_XREF=gb:NC_000964 /NOTE=CDS correspondin	937979 // gi|937979|ref|NC_000964.2|NC_000964.2(GI:50812173):1367245-1368137(+) Bacillu	BG13233/ykfC
BG11096/nasD_at	0.00334018	0.612346	-1.63306	SpeD-456 down vs 3610-456	9667.79	9036.9	5513.68	4398.64	5354.07	7527.78	4813.47	5580.98	10221	9374.49	8029.05	10080.9	23-Oct-13	This probe set was annotated using the Matching Probes based pipeline to a GenBank iden	50812173 // ncbi_bacterial // 20 // Negative Strand Matching Probes	938329(20)	0042128 // nitrate assimilation // inferred from electronic annotation /// 0055114 // o	---	0008942 // nitrite reductase [NAD(P)H] activity // inferred from electronic annotation	---	---	Affymetrix Bsubtilis Genome Array	BG11096/nasD_at	BG11096/nasD	Affymetrix Proprietary Database	Exemplar sequence	Bacillus subtilis	B. subtilis /GEN=nasD /DB_XREF=gi:16077068 /DB_XREF=gb:NC_000964 /NOTE=CDS correspondin	938329 // gi|938329|ref|NC_000964.2|NC_000964.2(GI:50812173):355324-357741(-) Bacillus	BG11096/nasD
BG10931/pksM_3_at	1.59E-05	0.615269	-1.6253	SpeD-456 down vs 3610-456	2298.46	2269.23	1252.39	1269.61	1388.36	1517.32	1237.04	1469.08	2101.93	2210.69	2270.19	2269.86	23-Oct-13	This probe set was annotated using the Matching Probes based pipeline to a GenBank iden	---	940026(20),50812173(20)	---	---	---	---	---	Affymetrix Bsubtilis Genome Array	BG10931/pksM_3_at	BG10931/pksM_3	Affymetrix Proprietary Database	Exemplar sequence	Bacillus subtilis	B. subtilis /GEN=pksM /DB_XREF=gi:16077068 /DB_XREF=gb:NC_000964 /NOTE=CDS correspondin	940026 // gi|940026|ref|NC_000964.2|NC_000964.2(GI:50812173):1820746-1833536(+) Bacillu	BG10931/pksM_3
BG13234/ykfD_at	0.000296413	0.615424	-1.6249	SpeD-456 down vs 3610-456	2249.93	2402.19	1542.65	1439.77	1413.9	1435.76	1365.33	1328.88	2175.02	2941.32	2898.59	2067.79	23-Oct-13	This probe set was annotated using the Matching Probes based pipeline to a GenBank iden	---	939863(20),50812173(20)	---	---	---	---	---	Affymetrix Bsubtilis Genome Array	BG13234/ykfD_at	BG13234/ykfD	Affymetrix Proprietary Database	Exemplar sequence	Bacillus subtilis	B. subtilis /GEN=ykfD /DB_XREF=gi:16077068 /DB_XREF=gb:NC_000964 /NOTE=CDS correspondin	939863 // gi|939863|ref|NC_000964.2|NC_000964.2(GI:50812173):1368148-1369133(+) Bacillu	BG13234/ykfD
BG10591/vpr_at	0.0216534	0.617123	-1.62042	SpeD-456 down vs 3610-456	1434.72	1668.01	1251.33	1229.58	946.663	1402.46	855.706	792.819	1074.47	1507.84	1578.05	1691.64	23-Oct-13	This probe set was annotated using the Matching Probes based pipeline to a GenBank iden	---	937291(20),50812173(20)	0006508 // proteolysis // inferred from electronic annotation /// 0043086 // negative r	0005576 // extracellular region // inferred from electronic annotation	0004252 // serine-type endopeptidase activity // inferred from electronic annotation //	---	---	Affymetrix Bsubtilis Genome Array	BG10591/vpr_at	BG10591/vpr	Affymetrix Proprietary Database	Exemplar sequence	Bacillus subtilis	B. subtilis /GEN=vpr /DB_XREF=gi:16077068 /DB_XREF=gb:NC_000964 /NOTE=CDS corresponding	937291 // gi|937291|ref|NC_000964.2|NC_000964.2(GI:50812173):3906866-3909288(+) Bacillu	BG10591/vpr
BG10930/pksK_9_at	0.0296355	0.618396	-1.61709	SpeD-456 down vs 3610-456	979.677	1306.66	546.147	811.829	592.618	486.801	719.708	801.043	711.13	846.628	1118.15	927.08	23-Oct-13	This probe set was annotated using the Matching Probes based pipeline to a GenBank iden	---	940043(20),50812173(20)	---	---	---	---	---	Affymetrix Bsubtilis Genome Array	BG10930/pksK_9_at	BG10930/pksK_9	Affymetrix Proprietary Database	Exemplar sequence	Bacillus subtilis	B. subtilis /GEN=pksK /DB_XREF=gi:16077068 /DB_XREF=gb:NC_000964 /NOTE=CDS correspondin	940043 // gi|940043|ref|NC_000964.2|NC_000964.2(GI:50812173):1791993-1807132(+) Bacillu	BG10930/pksK_9
BG10698/pksL_2_at	0.000241614	0.618929	-1.61569	SpeD-456 down vs 3610-456	2223.01	2454.6	1385.11	1382.81	1333.1	1523.64	1385.16	1558.59	1724.42	2315.35	2236.62	2542.54	23-Oct-13	This probe set was annotated using the Matching Probes based pipeline to a GenBank iden	---	940032(20),50812173(20)	---	---	---	---	---	Affymetrix Bsubtilis Genome Array	BG10698/pksL_2_at	BG10698/pksL_2	Affymetrix Proprietary Database	Exemplar sequence	Bacillus subtilis	B. subtilis /GEN=pksL /DB_XREF=gi:16077068 /DB_XREF=gb:NC_000964 /NOTE=CDS correspondin	940032 // gi|940032|ref|NC_000964.2|NC_000964.2(GI:50812173):1807114-1820732(+) Bacillu	BG10698/pksL_2
BG12492/ywoE_at	0.013946	0.619735	-1.61359	SpeD-456 down vs 3610-456	558.623	565.599	311.975	405.809	478.011	479.129	285.386	315.732	561.646	660.399	506.244	574.062	23-Oct-13	This probe set was annotated using the Matching Probes based pipeline to a GenBank iden	50812173 // ncbi_bacterial // 20 // Negative Strand Matching Probes	936935(20)	0006810 // transport // inferred from electronic annotation /// 0015851 // nucleobase t	0005886 // plasma membrane // inferred from electronic annotation /// 0016020 // membra	0005215 // transporter activity // inferred from electronic annotation /// 0015205 // n	---	---	Affymetrix Bsubtilis Genome Array	BG12492/ywoE_at	BG12492/ywoE	Affymetrix Proprietary Database	Exemplar sequence	Bacillus subtilis	B. subtilis /GEN=ywoE /DB_XREF=gi:16077068 /DB_XREF=gb:NC_000964 /NOTE=CDS correspondin	936935 // gi|936935|ref|NC_000964.2|NC_000964.2(GI:50812173):3751302-3752774(-) Bacillu	BG12492/ywoE
BG10628/ywfD_at	0.0190704	0.619983	-1.61295	SpeD-456 down vs 3610-456	2377.97	2934.42	2202.85	2789.1	1923.16	1581.01	1735.03	1661.86	1536.55	2793.72	2672.32	2741.36	23-Oct-13	This probe set was annotated using the Matching Probes based pipeline to a GenBank iden	50812173 // ncbi_bacterial // 20 // Negative Strand Matching Probes	937065(20)	0008152 // metabolic process // inferred from electronic annotation /// 0017000 // anti	---	0016491 // oxidoreductase activity // inferred from electronic annotation	---	---	Affymetrix Bsubtilis Genome Array	BG10628/ywfD_at	BG10628/ywfD	Affymetrix Proprietary Database	Exemplar sequence	Bacillus subtilis	B. subtilis /GEN=ywfD /DB_XREF=gi:16077068 /DB_XREF=gb:NC_000964 /NOTE=CDS correspondin	937065 // gi|937065|ref|NC_000964.2|NC_000964.2(GI:50812173):3871127-3871894(-) Bacillu	BG10628/ywfD
BG10845/dppD_at	0.00212197	0.620559	-1.61145	SpeD-456 down vs 3610-456	2289.97	2362.67	1846.23	1585.79	1227.42	1401.25	1360.39	1473.39	2114.22	2759.93	2731.42	2172.26	23-Oct-13	This probe set was annotated using the Matching Probes based pipeline to a GenBank iden	---	938628(20),50812173(20)	0006200 // ATP catabolic process // inferred from electronic annotation /// 0006810 //	0005886 // plasma membrane // inferred from electronic annotation /// 0016020 // membra	0000166 // nucleotide binding // inferred from electronic annotation /// 0005524 // ATP	---	---	Affymetrix Bsubtilis Genome Array	BG10845/dppD_at	BG10845/dppD	Affymetrix Proprietary Database	Exemplar sequence	Bacillus subtilis	B. subtilis /GEN=dppD /DB_XREF=gi:16077068 /DB_XREF=gb:NC_000964 /NOTE=CDS correspondin	938628 // gi|938628|ref|NC_000964.2|NC_000964.2(GI:50812173):1362447-1363456(+) Bacillu	BG10845/dppD
ig/2053853-2053183_rc_at	0.00195795	0.622147	-1.60734	SpeD-456 down vs 3610-456	297.021	343.188	178.866	192.836	215.057	173.544	189.452	183.876	274.603	200.326	258.375	246.284	23-Oct-13	This probe set was annotated using the Design Representative Id based pipeline to a Aff	50812173 // ncbi_bacterial // 20 // Negative Strand Matching Probes	ig/2053853-2053183_rc	---	---	---	---	---	Affymetrix Bsubtilis Genome Array	ig/2053853-2053183_rc_at	ig/2053853-2053183_rc	Affymetrix Proprietary Database	Exemplar sequence	Bacillus subtilis	B. subtilis /DB_XREF=gi:16077068 /DB_XREF=gb:NC_000964 /NOTE=Intergenic region correspo	ig/2053853-2053183_rc // --- // --- // --- // ---	ig/2053853-2053183_rc
BG10631/ywfG_at	0.000185437	0.622541	-1.60632	SpeD-456 down vs 3610-456	1500.01	1502.81	1077.94	1113.05	1021.73	783.752	984.247	921.05	1144.84	1384.91	1204.55	1306.36	23-Oct-13	This probe set was annotated using the Matching Probes based pipeline to a GenBank iden	50812173 // ncbi_bacterial // 20 // Negative Strand Matching Probes	937157(20)	0009058 // biosynthetic process // inferred from electronic annotation	0005737 // cytoplasm // inferred from electronic annotation	0003824 // catalytic activity // inferred from electronic annotation /// 0004069 // L-a	---	---	Affymetrix Bsubtilis Genome Array	BG10631/ywfG_at	BG10631/ywfG	Affymetrix Proprietary Database	Exemplar sequence	Bacillus subtilis	B. subtilis /GEN=ywfG /DB_XREF=gi:16077068 /DB_XREF=gb:NC_000964 /NOTE=CDS correspondin	937157 // gi|937157|ref|NC_000964.2|NC_000964.2(GI:50812173):3867309-3868508(-) Bacillu	BG10631/ywfG
BG11018/yvmB_at	0.00800225	0.622786	-1.60569	SpeD-456 down vs 3610-456	75.3854	80.2418	52.6094	58.6079	49.0738	45.5199	46.7704	51.7109	74.6047	70.4119	123.529	75.3443	23-Oct-13	This probe set was annotated using the Matching Probes based pipeline to a GenBank iden	---	936625(20),50812173(20)	0006351 // transcription, DNA-dependent // inferred from electronic annotation /// 0006	0005622 // intracellular // inferred from electronic annotation	0003677 // DNA binding // inferred from electronic annotation /// 0003700 // sequence-s	---	---	Affymetrix Bsubtilis Genome Array	BG11018/yvmB_at	BG11018/yvmB	Affymetrix Proprietary Database	Exemplar sequence	Bacillus subtilis	B. subtilis /GEN=yvmB /DB_XREF=gi:16077068 /DB_XREF=gb:NC_000964 /NOTE=CDS correspondin	936625 // gi|936625|ref|NC_000964.2|NC_000964.2(GI:50812173):3604022-3604533(+) Bacillu	BG11018/yvmB
BG10478/citB_2_at	5.25E-05	0.623096	-1.60489	SpeD-456 down vs 3610-456	1890.62	2005.78	928.741	931.942	1033.14	1058.37	1245.6	1173.86	1861.08	2107.99	1978.1	1686.87	23-Oct-13	This probe set was annotated using the Matching Probes based pipeline to a GenBank iden	---	938140(20),50812173(20)	0006099 // tricarboxylic acid cycle // inferred from electronic annotation /// 0008152	---	0003994 // aconitate hydratase activity // inferred from electronic annotation /// 0016	---	---	Affymetrix Bsubtilis Genome Array	BG10478/citB_2_at	BG10478/citB_2	Affymetrix Proprietary Database	Exemplar sequence	Bacillus subtilis	B. subtilis /GEN=citB /DB_XREF=gi:16077068 /DB_XREF=gb:NC_000964 /NOTE=CDS correspondin	938140 // gi|938140|ref|NC_000964.2|NC_000964.2(GI:50812173):1925888-1928619(+) Bacillu	BG10478/citB_2
BG14015/yusC_at	0.00477492	0.623115	-1.60484	SpeD-456 down vs 3610-456	2678.81	2230.22	2757.97	2655.26	2277.6	1394.92	1549.52	1432.52	3358.14	3060.68	2095.51	2142.17	23-Oct-13	This probe set was annotated using the Matching Probes based pipeline to a GenBank iden	50812173 // ncbi_bacterial // 20 // Negative Strand Matching Probes	936700(20)	0006200 // ATP catabolic process // inferred from electronic annotation /// 0006810 //	0005886 // plasma membrane // inferred from electronic annotation /// 0016020 // membra	0000166 // nucleotide binding // inferred from electronic annotation /// 0005524 // ATP	---	---	Affymetrix Bsubtilis Genome Array	BG14015/yusC_at	BG14015/yusC	Affymetrix Proprietary Database	Exemplar sequence	Bacillus subtilis	B. subtilis /GEN=yusC /DB_XREF=gi:16077068 /DB_XREF=gb:NC_000964 /NOTE=CDS correspondin	936700 // gi|936700|ref|NC_000964.2|NC_000964.2(GI:50812173):3362293-3363318(-) Bacillu	BG14015/yusC
BG10928/pksI_at	1.93E-05	0.623563	-1.60369	SpeD-456 down vs 3610-456	1253.91	1354.67	1131.53	1103.56	1153.55	911.846	783.334	823.651	1263.07	1454.44	1284.81	1428.47	23-Oct-13	This probe set was annotated using the Matching Probes based pipeline to a GenBank iden	---	940096(20),50812173(20)	---	---	---	---	---	Affymetrix Bsubtilis Genome Array	BG10928/pksI_at	BG10928/pksI	Affymetrix Proprietary Database	Exemplar sequence	Bacillus subtilis	B. subtilis /GEN=pksI /DB_XREF=gi:16077068 /DB_XREF=gb:NC_000964 /NOTE=CDS correspondin	940096 // gi|940096|ref|NC_000964.2|NC_000964.2(GI:50812173):1791199-1791950(+) Bacillu	BG10928/pksI
BG12723/ybdJ_at	0.0405076	0.623928	-1.60275	SpeD-456 down vs 3610-456	490.305	510.79	531.331	467.412	519.458	196.333	363.56	479.853	538.687	527.349	471.397	563.073	23-Oct-13	This probe set was annotated using the Matching Probes based pipeline to a GenBank iden	---	938485(20),50812173(20)	0000160 // phosphorelay signal transduction system // inferred from electronic annotati	0005737 // cytoplasm // inferred from electronic annotation	0000156 // phosphorelay response regulator activity // inferred from electronic annotat	---	---	Affymetrix Bsubtilis Genome Array	BG12723/ybdJ_at	BG12723/ybdJ	Affymetrix Proprietary Database	Exemplar sequence	Bacillus subtilis	B. subtilis /GEN=ybdJ /DB_XREF=gi:16077068 /DB_XREF=gb:NC_000964 /NOTE=CDS correspondin	938485 // gi|938485|ref|NC_000964.2|NC_000964.2(GI:50812173):221245-221918(+) Bacillus	BG12723/ybdJ
BG10844/dppC_at	0.00611392	0.624824	-1.60045	SpeD-456 down vs 3610-456	1624.76	1731.44	1251.33	1001.57	789.478	1074.01	957.215	1180.44	1423.12	1987.3	1862.19	1768.44	23-Oct-13	This probe set was annotated using the Matching Probes based pipeline to a GenBank iden	---	938038(20),50812173(20)	0006810 // transport // inferred from electronic annotation /// 0015031 // protein tran	0005886 // plasma membrane // inferred from electronic annotation /// 0016020 // membra	0005215 // transporter activity // inferred from electronic annotation	---	---	Affymetrix Bsubtilis Genome Array	BG10844/dppC_at	BG10844/dppC	Affymetrix Proprietary Database	Exemplar sequence	Bacillus subtilis	B. subtilis /GEN=dppC /DB_XREF=gi:16077068 /DB_XREF=gb:NC_000964 /NOTE=CDS correspondin	938038 // gi|938038|ref|NC_000964.2|NC_000964.2(GI:50812173):1361480-1362444(+) Bacillu	BG10844/dppC
BG13451/yneN_at	0.00272099	0.625606	-1.59845	SpeD-456 down vs 3610-456	336.477	329.088	147.676	225.788	184.857	173.067	226.518	198.27	430.215	422.471	398.423	286.683	23-Oct-13	This probe set was annotated using the Matching Probes based pipeline to a GenBank iden	---	938193(20),50812173(20)	0055114 // oxidation-reduction process // inferred from electronic annotation	0005886 // plasma membrane // inferred from electronic annotation /// 0016020 // membra	0016209 // antioxidant activity // inferred from electronic annotation /// 0016491 // o	---	---	Affymetrix Bsubtilis Genome Array	BG13451/yneN_at	BG13451/yneN	Affymetrix Proprietary Database	Exemplar sequence	Bacillus subtilis	B. subtilis /GEN=yneN /DB_XREF=gi:16077068 /DB_XREF=gb:NC_000964 /NOTE=CDS correspondin	938193 // gi|938193|ref|NC_000964.2|NC_000964.2(GI:50812173):1928689-1929203(+) Bacillu	BG13451/yneN
BG13496/yobB_at	0.000449833	0.625948	-1.59758	SpeD-456 down vs 3610-456	94.6693	94.1132	70.4354	85.0664	71.8871	67.1165	56.2725	58.1582	85.7188	111.661	105.909	100.522	23-Oct-13	This probe set was annotated using the Matching Probes based pipeline to a GenBank iden	---	940049(20),50812173(20)	---	---	---	---	---	Affymetrix Bsubtilis Genome Array	BG13496/yobB_at	BG13496/yobB	Affymetrix Proprietary Database	Exemplar sequence	Bacillus subtilis	B. subtilis /GEN=yobB /DB_XREF=gi:16077068 /DB_XREF=gb:NC_000964 /NOTE=CDS correspondin	940049 // gi|940049|ref|NC_000964.2|NC_000964.2(GI:50812173):2049898-2050163(+) Bacillu	BG13496/yobB
BG12299/yrhJ_1_at	0.00175419	0.626192	-1.59695	SpeD-456 down vs 3610-456	439.086	476.389	312.141	363.054	254.149	275.674	247.18	266.668	294.922	320.699	329.261	353.79	23-Oct-13	This probe set was annotated using the Matching Probes based pipeline to a GenBank iden	50812173 // ncbi_bacterial // 20 // Negative Strand Matching Probes	937585(20)	0008152 // metabolic process // inferred from electronic annotation /// 0055114 // oxid	0005737 // cytoplasm // inferred from electronic annotation	0003824 // catalytic activity // inferred from electronic annotation /// 0003958 // NAD	---	---	Affymetrix Bsubtilis Genome Array	BG12299/yrhJ_1_at	BG12299/yrhJ_1	Affymetrix Proprietary Database	Exemplar sequence	Bacillus subtilis	B. subtilis /GEN=yrhJ /DB_XREF=gi:16077068 /DB_XREF=gb:NC_000964 /NOTE=CDS correspondin	937585 // gi|937585|ref|NC_000964.2|NC_000964.2(GI:50812173):2773117-2776281(-) Bacillu	BG12299/yrhJ_1
BG10930/pksK_1_at	4.56E-05	0.627295	-1.59415	SpeD-456 down vs 3610-456	1075.65	1089.09	771.436	846.17	840.34	727.114	611.153	707.136	980.729	1144.59	1169.75	1086.69	23-Oct-13	This probe set was annotated using the Matching Probes based pipeline to a GenBank iden	---	940043(20),50812173(20)	---	---	---	---	---	Affymetrix Bsubtilis Genome Array	BG10930/pksK_1_at	BG10930/pksK_1	Affymetrix Proprietary Database	Exemplar sequence	Bacillus subtilis	B. subtilis /GEN=pksK /DB_XREF=gi:16077068 /DB_XREF=gb:NC_000964 /NOTE=CDS correspondin	940043 // gi|940043|ref|NC_000964.2|NC_000964.2(GI:50812173):1791993-1807132(+) Bacillu	BG10930/pksK_1
BG10929/pksJ_at	0.00238693	0.633993	-1.5773	SpeD-456 down vs 3610-456	1204.99	1272.19	970.593	699.71	1074.79	885.757	725.171	796.316	1157.73	1291.6	1255.86	1309.33	23-Oct-13	This probe set was annotated using the Matching Probes based pipeline to a GenBank iden	---	940043(20),50812173(20)	---	---	---	---	---	Affymetrix Bsubtilis Genome Array	BG10929/pksJ_at	BG10929/pksJ	Affymetrix Proprietary Database	Exemplar sequence	Bacillus subtilis	B. subtilis /GEN=pksJ /DB_XREF=gi:16077068 /DB_XREF=gb:NC_000964 /NOTE=CDS correspondin	940043 // gi|940043|ref|NC_000964.2|NC_000964.2(GI:50812173):1791993-1807132(+) Bacillu	BG10929/pksJ
BG13281/ykrV_at	0.000246203	0.640268	-1.56184	SpeD-456 down vs 3610-456	1192.46	1080.54	1008.28	1115.44	858.903	707.127	725.087	670.235	1143.34	1314.93	1253.67	1016.11	23-Oct-13	This probe set was annotated using the Matching Probes based pipeline to a GenBank iden	---	939330(20),50812173(20)	0008652 // cellular amino acid biosynthetic process // inferred from electronic annotat	---	0003824 // catalytic activity // inferred from electronic annotation /// 0008483 // tra	---	---	Affymetrix Bsubtilis Genome Array	BG13281/ykrV_at	BG13281/ykrV	Affymetrix Proprietary Database	Exemplar sequence	Bacillus subtilis	B. subtilis /GEN=ykrV /DB_XREF=gi:16077068 /DB_XREF=gb:NC_000964 /NOTE=CDS correspondin	939330 // gi|939330|ref|NC_000964.2|NC_000964.2(GI:50812173):1424948-1426146(+) Bacillu	BG13281/ykrV
BG12299/yrhJ_2_at	0.00250523	0.641209	-1.55955	SpeD-456 down vs 3610-456	383.099	429.948	257.065	304.735	241.937	252.953	274.368	272.412	217.545	308.204	311.778	435.385	23-Oct-13	This probe set was annotated using the Matching Probes based pipeline to a GenBank iden	50812173 // ncbi_bacterial // 20 // Negative Strand Matching Probes	937585(20)	0008152 // metabolic process // inferred from electronic annotation /// 0055114 // oxid	0005737 // cytoplasm // inferred from electronic annotation	0003824 // catalytic activity // inferred from electronic annotation /// 0003958 // NAD	---	---	Affymetrix Bsubtilis Genome Array	BG12299/yrhJ_2_at	BG12299/yrhJ_2	Affymetrix Proprietary Database	Exemplar sequence	Bacillus subtilis	B. subtilis /GEN=yrhJ /DB_XREF=gi:16077068 /DB_XREF=gb:NC_000964 /NOTE=CDS correspondin	937585 // gi|937585|ref|NC_000964.2|NC_000964.2(GI:50812173):2773117-2776281(-) Bacillu	BG12299/yrhJ_2
BG12997/yhaU_at	0.00693686	0.641748	-1.55824	SpeD-456 down vs 3610-456	349.496	318.983	261.233	276.601	259.992	250.01	222.95	260.448	296.222	366.287	419.166	492.698	23-Oct-13	This probe set was annotated using the Matching Probes based pipeline to a GenBank iden	50812173 // ncbi_bacterial // 20 // Negative Strand Matching Probes	939761(20)	---	---	---	---	---	Affymetrix Bsubtilis Genome Array	BG12997/yhaU_at	BG12997/yhaU	Affymetrix Proprietary Database	Exemplar sequence	Bacillus subtilis	B. subtilis /GEN=yhaU /DB_XREF=gi:16077068 /DB_XREF=gb:NC_000964 /NOTE=CDS correspondin	939761 // gi|939761|ref|NC_000964.2|NC_000964.2(GI:50812173):1058512-1059738(-) Bacillu	BG12997/yhaU
BG10698/pksL_4_at	0.000488248	0.643917	-1.553	SpeD-456 down vs 3610-456	1876.19	1988.83	968.837	1234.18	1120.24	1267.53	1183.57	1321.3	1476.09	1822.51	1883.73	1989.7	23-Oct-13	This probe set was annotated using the Matching Probes based pipeline to a GenBank iden	---	940032(20),50812173(20)	---	---	---	---	---	Affymetrix Bsubtilis Genome Array	BG10698/pksL_4_at	BG10698/pksL_4	Affymetrix Proprietary Database	Exemplar sequence	Bacillus subtilis	B. subtilis /GEN=pksL /DB_XREF=gi:16077068 /DB_XREF=gb:NC_000964 /NOTE=CDS correspondin	940032 // gi|940032|ref|NC_000964.2|NC_000964.2(GI:50812173):1807114-1820732(+) Bacillu	BG10698/pksL_4
BG10846/dppE_at	0.0139416	0.644641	-1.55125	SpeD-456 down vs 3610-456	1431.75	1343.93	1280.01	1041	791.673	875.185	980.447	824.342	1237.74	1778.2	1872.78	1372.25	23-Oct-13	This probe set was annotated using the Matching Probes based pipeline to a GenBank iden	---	938099(20),50812173(20)	---	---	---	---	---	Affymetrix Bsubtilis Genome Array	BG10846/dppE_at	BG10846/dppE	Affymetrix Proprietary Database	Exemplar sequence	Bacillus subtilis	B. subtilis /GEN=dppE /DB_XREF=gi:16077068 /DB_XREF=gb:NC_000964 /NOTE=CDS correspondin	938099 // gi|938099|ref|NC_000964.2|NC_000964.2(GI:50812173):1363457-1365108(+) Bacillu	BG10846/dppE
BG11115/yxaM_at	0.0403372	0.64597	-1.54806	SpeD-456 down vs 3610-456	818.096	804.329	940.585	792.139	638.885	568.706	592.295	387.918	512.949	870.361	887.048	736.7	23-Oct-13	This probe set was annotated using the Matching Probes based pipeline to a GenBank iden	---	937678(20),50812173(20)	---	---	---	---	---	Affymetrix Bsubtilis Genome Array	BG11115/yxaM_at	BG11115/yxaM	Affymetrix Proprietary Database	Exemplar sequence	Bacillus subtilis	B. subtilis /GEN=yxaM /DB_XREF=gi:16077068 /DB_XREF=gb:NC_000964 /NOTE=CDS correspondin	937678 // gi|937678|ref|NC_000964.2|NC_000964.2(GI:50812173):4100185-4101386(+) Bacillu	BG11115/yxaM
BG11982/ureB_at	0.0376445	0.64908	-1.54064	SpeD-456 down vs 3610-456	6029.5	5741.31	2013.47	4037.77	3311.88	4960.68	3447.23	3368.92	4805.74	5183.87	5489.19	6085.76	23-Oct-13	This probe set was annotated using the Matching Probes based pipeline to a GenBank iden	50812173 // ncbi_bacterial // 20 // Negative Strand Matching Probes	936967(20)	0043419 // urea catabolic process // inferred from electronic annotation	0005737 // cytoplasm // inferred from electronic annotation	0009039 // urease activity // inferred from electronic annotation /// 0016787 // hydrol	---	---	Affymetrix Bsubtilis Genome Array	BG11982/ureB_at	BG11982/ureB	Affymetrix Proprietary Database	Exemplar sequence	Bacillus subtilis	B. subtilis /GEN=ureB /DB_XREF=gi:16077068 /DB_XREF=gb:NC_000964 /NOTE=CDS correspondin	936967 // gi|936967|ref|NC_000964.2|NC_000964.2(GI:50812173):3767442-3767816(-) Bacillu	BG11982/ureB
BG11156/yxjG_at	0.0195083	0.650087	-1.53826	SpeD-456 down vs 3610-456	5613.06	4989.74	2877.33	3404.66	2905.52	3070.18	3980.29	2539.57	3318.54	4903.53	4568.99	4033.17	23-Oct-13	This probe set was annotated using the Matching Probes based pipeline to a GenBank iden	---	937457(20),50812173(20)	---	---	---	---	---	Affymetrix Bsubtilis Genome Array	BG11156/yxjG_at	BG11156/yxjG	Affymetrix Proprietary Database	Exemplar sequence	Bacillus subtilis	B. subtilis /GEN=yxjG /DB_XREF=gi:16077068 /DB_XREF=gb:NC_000964 /NOTE=CDS correspondin	937457 // gi|937457|ref|NC_000964.2|NC_000964.2(GI:50812173):3998367-3999505(+) Bacillu	BG11156/yxjG
BG11326/qcrB_at	0.0103665	0.655646	-1.52521	SpeD-456 down vs 3610-456	5017.3	5053.88	3648.48	3576.79	3552.57	2742.9	4657.93	3051.75	4086.28	4321.67	5187.5	5455.68	23-Oct-13	This probe set was annotated using the Matching Probes based pipeline to a GenBank iden	50812173 // ncbi_bacterial // 20 // Negative Strand Matching Probes	939019(20)	0022900 // electron transport chain // inferred from electronic annotation /// 0022904	0005886 // plasma membrane // inferred from electronic annotation /// 0016020 // membra	0005506 // iron ion binding // inferred from electronic annotation /// 0009055 // elect	---	---	Affymetrix Bsubtilis Genome Array	BG11326/qcrB_at	BG11326/qcrB	Affymetrix Proprietary Database	Exemplar sequence	Bacillus subtilis	B. subtilis /GEN=qcrB /DB_XREF=gi:16077068 /DB_XREF=gb:NC_000964 /NOTE=CDS correspondin	939019 // gi|939019|ref|NC_000964.2|NC_000964.2(GI:50812173):2363109-2363783(-) Bacillu	BG11326/qcrB
BG12721/ybdE_at	0.0209521	0.656673	-1.52283	SpeD-456 down vs 3610-456	346.48	319.492	303.789	257.303	293.929	285.56	253.587	149.944	343.501	369.073	343.119	346.393	23-Oct-13	This probe set was annotated using the Matching Probes based pipeline to a GenBank iden	---	938499(20),50812173(20)	---	---	---	---	---	Affymetrix Bsubtilis Genome Array	BG12721/ybdE_at	BG12721/ybdE	Affymetrix Proprietary Database	Exemplar sequence	Bacillus subtilis	B. subtilis /GEN=ybdE /DB_XREF=gi:16077068 /DB_XREF=gb:NC_000964 /NOTE=CDS correspondin	938499 // gi|938499|ref|NC_000964.2|NC_000964.2(GI:50812173):219592-220019(+) Bacillus	BG12721/ybdE
BG13526/yocM_at	0.0328218	0.657533	-1.52084	SpeD-456 down vs 3610-456	101.053	109.392	161.544	99.254	110.922	80.3331	58.2148	82.1856	167.229	182.288	120.646	122.303	23-Oct-13	This probe set was annotated using the Matching Probes based pipeline to a GenBank iden	50812173 // ncbi_bacterial // 20 // Negative Strand Matching Probes	939587(20)	---	---	---	---	---	Affymetrix Bsubtilis Genome Array	BG13526/yocM_at	BG13526/yocM	Affymetrix Proprietary Database	Exemplar sequence	Bacillus subtilis	B. subtilis /GEN=yocM /DB_XREF=gi:16077068 /DB_XREF=gb:NC_000964 /NOTE=CDS correspondin	939587 // gi|939587|ref|NC_000964.2|NC_000964.2(GI:50812173):2097528-2098004(-) Bacillu	BG13526/yocM
BG14013/yusA_at	0.00250746	0.658715	-1.51811	SpeD-456 down vs 3610-456	6711.95	6159.77	4909.39	4659.14	4344.82	3677.23	4999.68	3521.44	5885.16	6726.53	6567.45	5478.7	23-Oct-13	This probe set was annotated using the Matching Probes based pipeline to a GenBank iden	50812173 // ncbi_bacterial // 20 // Negative Strand Matching Probes	936716(20)	0006810 // transport // inferred from electronic annotation /// 0006865 // amino acid t	0005886 // plasma membrane // inferred from electronic annotation /// 0016020 // membra	---	---	---	Affymetrix Bsubtilis Genome Array	BG14013/yusA_at	BG14013/yusA	Affymetrix Proprietary Database	Exemplar sequence	Bacillus subtilis	B. subtilis /GEN=yusA /DB_XREF=gi:16077068 /DB_XREF=gb:NC_000964 /NOTE=CDS correspondin	936716 // gi|936716|ref|NC_000964.2|NC_000964.2(GI:50812173):3360794-3361618(-) Bacillu	BG14013/yusA
BG10698/pksL_1_at	0.00108771	0.662984	-1.50833	SpeD-456 down vs 3610-456	2988.33	3077.47	1622.63	1910.78	1667.81	1955.46	1930.86	2228.88	2218.3	2790.98	3035.72	3140.19	23-Oct-13	This probe set was annotated using the Matching Probes based pipeline to a GenBank iden	---	940032(20),50812173(20)	---	---	---	---	---	Affymetrix Bsubtilis Genome Array	BG10698/pksL_1_at	BG10698/pksL_1	Affymetrix Proprietary Database	Exemplar sequence	Bacillus subtilis	B. subtilis /GEN=pksL /DB_XREF=gi:16077068 /DB_XREF=gb:NC_000964 /NOTE=CDS correspondin	940032 // gi|940032|ref|NC_000964.2|NC_000964.2(GI:50812173):1807114-1820732(+) Bacillu	BG10698/pksL_1
BG11034/yfjL_at	0.000321913	0.663984	-1.50606	SpeD-456 down vs 3610-456	541.377	634.585	625.09	559.188	572.184	417.762	342.528	392.66	689.565	660.212	586.279	558.701	23-Oct-13	This probe set was annotated using the Matching Probes based pipeline to a GenBank iden	---	939202(20),50812173(20)	---	---	---	---	---	Affymetrix Bsubtilis Genome Array	BG11034/yfjL_at	BG11034/yfjL	Affymetrix Proprietary Database	Exemplar sequence	Bacillus subtilis	B. subtilis /GEN=yfjL /DB_XREF=gi:16077068 /DB_XREF=gb:NC_000964 /NOTE=CDS correspondin	939202 // gi|939202|ref|NC_000964.2|NC_000964.2(GI:50812173):877415-878106(+) Bacillus	BG11034/yfjL
BG10930/pksK_3_at	0.00747603	0.665403	-1.50285	SpeD-456 down vs 3610-456	933.557	971.661	532.352	880.833	682.595	697.709	603.909	610.825	810.634	944.389	958.253	963.059	23-Oct-13	This probe set was annotated using the Matching Probes based pipeline to a GenBank iden	---	940043(20),50812173(20)	---	---	---	---	---	Affymetrix Bsubtilis Genome Array	BG10930/pksK_3_at	BG10930/pksK_3	Affymetrix Proprietary Database	Exemplar sequence	Bacillus subtilis	B. subtilis /GEN=pksK /DB_XREF=gi:16077068 /DB_XREF=gb:NC_000964 /NOTE=CDS correspondin	940043 // gi|940043|ref|NC_000964.2|NC_000964.2(GI:50812173):1791993-1807132(+) Bacillu	BG10930/pksK_3
BG12052/ydaD_at	0.0384849	1.50384	1.50384	SpeD-456 up vs 3610-456	254.882	337.476	119.763	134.383	153.137	368.906	626.171	367.754	136.068	111.922	162.258	290.387	23-Oct-13	This probe set was annotated using the Matching Probes based pipeline to a GenBank iden	---	938251(20),50812173(20)	0006950 // response to stress // inferred from electronic annotation /// 0008152 // met	---	0016491 // oxidoreductase activity // inferred from electronic annotation	---	---	Affymetrix Bsubtilis Genome Array	BG12052/ydaD_at	BG12052/ydaD	Affymetrix Proprietary Database	Exemplar sequence	Bacillus subtilis	B. subtilis /GEN=ydaD /DB_XREF=gi:16077068 /DB_XREF=gb:NC_000964 /NOTE=CDS correspondin	938251 // gi|938251|ref|NC_000964.2|NC_000964.2(GI:50812173):471266-472128(+) Bacillus	BG12052/ydaD
BG12057/ydaJ_at	0.00442031	1.5054	1.5054	SpeD-456 up vs 3610-456	42.8718	49.2263	41.5359	51.7232	53.8023	57.4045	85.3468	70.2848	44.2513	41.4389	41.8233	47.8269	23-Oct-13	This probe set was annotated using the Matching Probes based pipeline to a GenBank iden	---	938245(20),50812173(20)	0008152 // metabolic process // inferred from electronic annotation	0005886 // plasma membrane // inferred from electronic annotation /// 0016020 // membra	0003824 // catalytic activity // inferred from electronic annotation	---	---	Affymetrix Bsubtilis Genome Array	BG12057/ydaJ_at	BG12057/ydaJ	Affymetrix Proprietary Database	Exemplar sequence	Bacillus subtilis	B. subtilis /GEN=ydaJ /DB_XREF=gi:16077068 /DB_XREF=gb:NC_000964 /NOTE=CDS correspondin	938245 // gi|938245|ref|NC_000964.2|NC_000964.2(GI:50812173):478500-479590(+) Bacillus	BG12057/ydaJ
BG13803/yrvD_at	0.0269457	1.50755	1.50755	SpeD-456 up vs 3610-456	1475.4	1815.05	1109.23	855.32	1118.79	2092.16	3302.82	2410.27	1186.12	928.736	1425.03	1815.23	23-Oct-13	This probe set was annotated using the Matching Probes based pipeline to a GenBank iden	50812173 // ncbi_bacterial // 20 // Negative Strand Matching Probes	937537(20)	---	0005886 // plasma membrane // inferred from electronic annotation /// 0016020 // membra	---	---	---	Affymetrix Bsubtilis Genome Array	BG13803/yrvD_at	BG13803/yrvD	Affymetrix Proprietary Database	Exemplar sequence	Bacillus subtilis	B. subtilis /GEN=yrvD /DB_XREF=gi:16077068 /DB_XREF=gb:NC_000964 /NOTE=CDS correspondin	937537 // gi|937537|ref|NC_000964.2|NC_000964.2(GI:50812173):2825072-2825395(-) Bacillu	BG13803/yrvD
BG10472/alsD_at	0.0219026	1.50812	1.50812	SpeD-456 up vs 3610-456	142.464	116.64	147.718	168.78	142.467	161.319	204.516	141.444	101.127	107.543	115.18	81.8715	23-Oct-13	This probe set was annotated using the Matching Probes based pipeline to a GenBank iden	50812173 // ncbi_bacterial // 20 // Negative Strand Matching Probes	936857(20)	0019751 // polyol metabolic process // inferred from electronic annotation /// 0045151	---	0016829 // lyase activity // inferred from electronic annotation /// 0016831 // carboxy	---	---	Affymetrix Bsubtilis Genome Array	BG10472/alsD_at	BG10472/alsD	Affymetrix Proprietary Database	Exemplar sequence	Bacillus subtilis	B. subtilis /GEN=alsD /DB_XREF=gi:16077068 /DB_XREF=gb:NC_000964 /NOTE=CDS correspondin	936857 // gi|936857|ref|NC_000964.2|NC_000964.2(GI:50812173):3707826-3708593(-) Bacillu	BG10472/alsD
BG13939/ytzE_at	0.0136664	1.51503	1.51503	SpeD-456 up vs 3610-456	745.405	777.742	665.718	481.777	631.068	1004.84	1322.83	1066.07	473.887	389.931	611.741	702.902	23-Oct-13	This probe set was annotated using the Matching Probes based pipeline to a GenBank iden	---	937281(20),50812173(20)	0006351 // transcription, DNA-dependent // inferred from electronic annotation /// 0006	0005622 // intracellular // inferred from electronic annotation	0003677 // DNA binding // inferred from electronic annotation /// 0003700 // sequence-s	---	---	Affymetrix Bsubtilis Genome Array	BG13939/ytzE_at	BG13939/ytzE	Affymetrix Proprietary Database	Exemplar sequence	Bacillus subtilis	B. subtilis /GEN=ytzE /DB_XREF=gi:16077068 /DB_XREF=gb:NC_000964 /NOTE=CDS correspondin	937281 // gi|937281|ref|NC_000964.2|NC_000964.2(GI:50812173):3071448-3071671(+) Bacillu	BG13939/ytzE
BG12729/ybdT_at	0.0388971	1.51613	1.51613	SpeD-456 up vs 3610-456	287.019	382.353	126.624	145.207	144.089	413.106	751.709	530.367	155.451	134.958	191.443	430.625	23-Oct-13	This probe set was annotated using the Matching Probes based pipeline to a GenBank iden	---	938449(20),50812173(20)	0055114 // oxidation-reduction process // inferred from electronic annotation	---	0004497 // monooxygenase activity // inferred from electronic annotation /// 0005506 //	---	---	Affymetrix Bsubtilis Genome Array	BG12729/ybdT_at	BG12729/ybdT	Affymetrix Proprietary Database	Exemplar sequence	Bacillus subtilis	B. subtilis /GEN=ybdT /DB_XREF=gi:16077068 /DB_XREF=gb:NC_000964 /NOTE=CDS correspondin	938449 // gi|938449|ref|NC_000964.2|NC_000964.2(GI:50812173):229512-230767(+) Bacillus	BG12729/ybdT
BG10399/flgM_at	0.000753919	1.51799	1.51799	SpeD-456 up vs 3610-456	7076.91	5717.56	6877.21	6831.86	6855.82	9214.76	9939.24	8910.43	6626.66	5539.62	7316.36	5766.04	23-Oct-13	This probe set was annotated using the Matching Probes based pipeline to a GenBank iden	50812173 // ncbi_bacterial // 20 // Negative Strand Matching Probes	936739(20)	0006351 // transcription, DNA-dependent // inferred from electronic annotation /// 0006	---	---	---	---	Affymetrix Bsubtilis Genome Array	BG10399/flgM_at	BG10399/flgM	Affymetrix Proprietary Database	Exemplar sequence	Bacillus subtilis	B. subtilis /GEN=flgM /DB_XREF=gi:16077068 /DB_XREF=gb:NC_000964 /NOTE=CDS correspondin	936739 // gi|936739|ref|NC_000964.2|NC_000964.2(GI:50812173):3639315-3639581(-) Bacillu	BG10399/flgM
BG12814/yebE_at	0.00333312	1.52279	1.52279	SpeD-456 up vs 3610-456	181.016	208.681	179.322	150.815	156.176	266.609	314.834	345.365	119.23	102.935	143.437	217.33	23-Oct-13	This probe set was annotated using the Matching Probes based pipeline to a GenBank iden	---	939480(18),50812173(18)	---	0005886 // plasma membrane // inferred from electronic annotation /// 0016020 // membra	---	---	---	Affymetrix Bsubtilis Genome Array	BG12814/yebE_at	BG12814/yebE	Affymetrix Proprietary Database	Exemplar sequence	Bacillus subtilis	B. subtilis /GEN=yebE /DB_XREF=gi:16077068 /DB_XREF=gb:NC_000964 /NOTE=CDS correspondin	939480 // gi|939480|ref|NC_000964.2|NC_000964.2(GI:50812173):696879-697435(+) Bacillus	BG12814/yebE
BG11834/csbB_at	0.0296324	1.5237	1.5237	SpeD-456 up vs 3610-456	1386.72	1780.75	887.868	904.254	866.49	1804.87	3074.81	2634.47	797.976	770.433	1196.89	1673.65	23-Oct-13	This probe set was annotated using the Matching Probes based pipeline to a GenBank iden	---	939717(20),50812173(20)	---	0005886 // plasma membrane // inferred from electronic annotation /// 0016020 // membra	0016740 // transferase activity // inferred from electronic annotation /// 0016757 // t	---	---	Affymetrix Bsubtilis Genome Array	BG11834/csbB_at	BG11834/csbB	Affymetrix Proprietary Database	Exemplar sequence	Bacillus subtilis	B. subtilis /GEN=csbB /DB_XREF=gi:16077068 /DB_XREF=gb:NC_000964 /NOTE=CDS correspondin	939717 // gi|939717|ref|NC_000964.2|NC_000964.2(GI:50812173):930153-931144(+) Bacillus	BG11834/csbB
BG10561/epr_at	0.00352457	1.52372	1.52372	SpeD-456 up vs 3610-456	5644.24	4719.44	5668.69	6981.4	6543.47	7205.67	8184.83	6717.02	5602.76	4233.34	5114.24	4203.87	23-Oct-13	This probe set was annotated using the Matching Probes based pipeline to a GenBank iden	---	937332(20),50812173(20)	0006508 // proteolysis // inferred from electronic annotation /// 0043086 // negative r	0005576 // extracellular region // inferred from electronic annotation	0004252 // serine-type endopeptidase activity // inferred from electronic annotation //	---	---	Affymetrix Bsubtilis Genome Array	BG10561/epr_at	BG10561/epr	Affymetrix Proprietary Database	Exemplar sequence	Bacillus subtilis	B. subtilis /GEN=epr /DB_XREF=gi:16077068 /DB_XREF=gb:NC_000964 /NOTE=CDS corresponding	937332 // gi|937332|ref|NC_000964.2|NC_000964.2(GI:50812173):3938889-3940828(+) Bacillu	BG10561/epr
BG13528/yocR_at	0.0320608	1.52386	1.52386	SpeD-456 up vs 3610-456	99.6466	87.0823	255.883	179.887	209.209	128.776	217.121	113.633	105.992	99.4609	104.823	103.469	23-Oct-13	This probe set was annotated using the Matching Probes based pipeline to a GenBank iden	50812173 // ncbi_bacterial // 20 // Negative Strand Matching Probes	939450(20)	0006810 // transport // inferred from electronic annotation /// 0006836 // neurotransmi	0005886 // plasma membrane // inferred from electronic annotation /// 0016020 // membra	0005328 // neurotransmitter:sodium symporter activity // inferred from electronic annot	---	---	Affymetrix Bsubtilis Genome Array	BG13528/yocR_at	BG13528/yocR	Affymetrix Proprietary Database	Exemplar sequence	Bacillus subtilis	B. subtilis /GEN=yocR /DB_XREF=gi:16077068 /DB_XREF=gb:NC_000964 /NOTE=CDS correspondin	939450 // gi|939450|ref|NC_000964.2|NC_000964.2(GI:50812173):2104146-2105483(-) Bacillu	BG13528/yocR
BG10468/ald_at	0.00899506	1.52683	1.52683	SpeD-456 up vs 3610-456	1654.92	1508.81	2569.16	2036.17	2042.63	1992.81	2495.61	2109.6	1197.23	1467.22	1685.03	1180.48	23-Oct-13	This probe set was annotated using the Matching Probes based pipeline to a GenBank iden	---	936557(20),50812173(20)	0006524 // alanine catabolic process // inferred from sequence or structural similarity	0005737 // cytoplasm // inferred from electronic annotation /// 0005829 // cytosol // i	0000166 // nucleotide binding // inferred from electronic annotation /// 0000286 // ala	---	---	Affymetrix Bsubtilis Genome Array	BG10468/ald_at	BG10468/ald	Affymetrix Proprietary Database	Exemplar sequence	Bacillus subtilis	B. subtilis /GEN=ald /DB_XREF=gi:16077068 /DB_XREF=gb:NC_000964 /NOTE=CDS corresponding	936557 // gi|936557|ref|NC_000964.2|NC_000964.2(GI:50812173):3277347-3278485(+) Bacillu	BG10468/ald
ig/1780597-1779588_rc_at	0.000121731	1.52702	1.52702	SpeD-456 up vs 3610-456	126.47	129.621	230.762	238.795	245.451	186.52	216.535	199.936	190.698	150.845	170.788	138.34	23-Oct-13	This probe set was annotated using the Matching Probes based pipeline to a GenBank iden	50812173 // ncbi_bacterial // 16 // Negative Strand Matching Probes	2914256(12)	---	0005886 // plasma membrane // inferred from electronic annotation /// 0016020 // membra	---	---	---	Affymetrix Bsubtilis Genome Array	ig/1780597-1779588_rc_at	ig/1780597-1779588_rc	Affymetrix Proprietary Database	Exemplar sequence	Bacillus subtilis	B. subtilis /DB_XREF=gi:16077068 /DB_XREF=gb:NC_000964 /NOTE=Intergenic region correspo	2914256 // gi|2914256|ref|NC_000964.2|NC_000964.2(GI:50812173):1779888-1780343(-) Bacil	ig/1780597-1779588_rc
BG19017/ydaG_at	0.0414967	1.52798	1.52798	SpeD-456 up vs 3610-456	3436.47	4810.78	1733.98	1705.16	1719.12	5385.22	7798.95	7165.19	1412.22	1492.99	2506.47	5102.56	23-Oct-13	This probe set was annotated using the Matching Probes based pipeline to a GenBank iden	---	939958(20),50812173(20)	0006950 // response to stress // inferred from electronic annotation /// 0042823 // pyr	---	0004733 // pyridoxamine-phosphate oxidase activity // inferred from electronic annotati	---	---	Affymetrix Bsubtilis Genome Array	BG19017/ydaG_at	BG19017/ydaG	Affymetrix Proprietary Database	Exemplar sequence	Bacillus subtilis	B. subtilis /GEN=ydaG /DB_XREF=gi:16077068 /DB_XREF=gb:NC_000964 /NOTE=CDS correspondin	939958 // gi|939958|ref|NC_000964.2|NC_000964.2(GI:50812173):473359-473783(+) Bacillus	BG19017/ydaG
BG13164/yjcK_at	6.20E-05	1.52803	1.52803	SpeD-456 up vs 3610-456	274.45	270.62	381.795	441.342	384.791	448.431	448.058	391.093	263.576	283.494	295.285	296.544	23-Oct-13	This probe set was annotated using the Matching Probes based pipeline to a GenBank iden	50812173 // ncbi_bacterial // 20 // Negative Strand Matching Probes	939406(20)	---	0005737 // cytoplasm // inferred from electronic annotation	0008080 // N-acetyltransferase activity // inferred from electronic annotation /// 0008	---	---	Affymetrix Bsubtilis Genome Array	BG13164/yjcK_at	BG13164/yjcK	Affymetrix Proprietary Database	Exemplar sequence	Bacillus subtilis	B. subtilis /GEN=yjcK /DB_XREF=gi:16077068 /DB_XREF=gb:NC_000964 /NOTE=CDS correspondin	939406 // gi|939406|ref|NC_000964.2|NC_000964.2(GI:50812173):1260123-1260668(-) Bacillu	BG13164/yjcK
BG10699/degR_at	0.0221175	1.52867	1.52867	SpeD-456 up vs 3610-456	1626.28	1491.52	1231.79	918.478	1279.89	2156.1	2700.24	1943.96	1044.41	955.462	1524.12	1306.16	23-Oct-13	This probe set was annotated using the Matching Probes based pipeline to a GenBank iden	50812173 // ncbi_bacterial // 20 // Negative Strand Matching Probes	939076(20)	0006351 // transcription, DNA-dependent // inferred from electronic annotation /// 0006	---	---	---	---	Affymetrix Bsubtilis Genome Array	BG10699/degR_at	BG10699/degR	Affymetrix Proprietary Database	Exemplar sequence	Bacillus subtilis	B. subtilis /GEN=degR /DB_XREF=gi:16077068 /DB_XREF=gb:NC_000964 /NOTE=CDS correspondin	939076 // gi|939076|ref|NC_000964.2|NC_000964.2(GI:50812173):2307354-2307536(-) Bacillu	BG10699/degR
BG12583/dnaE_2_at	0.000205332	1.52872	1.52872	SpeD-456 up vs 3610-456	786.096	772.655	1075.9	1239.26	1053.37	1299.97	1109.37	1181.21	893.077	728.826	752.048	785.036	23-Oct-13	This probe set was annotated using the Matching Probes based pipeline to a GenBank iden	50812173 // ncbi_bacterial // 20 // Negative Strand Matching Probes	936593(20)	0006260 // DNA replication // inferred from electronic annotation	0005737 // cytoplasm // inferred from electronic annotation	0003676 // nucleic acid binding // inferred from electronic annotation /// 0003677 // D	---	---	Affymetrix Bsubtilis Genome Array	BG12583/dnaE_2_at	BG12583/dnaE_2	Affymetrix Proprietary Database	Exemplar sequence	Bacillus subtilis	B. subtilis /GEN=dnaE /DB_XREF=gi:16077068 /DB_XREF=gb:NC_000964 /NOTE=CDS correspondin	936593 // gi|936593|ref|NC_000964.2|NC_000964.2(GI:50812173):2990308-2993655(-) Bacillu	BG12583/dnaE_2
BG13674/yoqO_at	0.0195405	1.53508	1.53508	SpeD-456 up vs 3610-456	200.879	184.698	194.796	159.686	228.106	231.89	377.695	246.274	170.48	151.471	192.924	160.714	23-Oct-13	This probe set was annotated using the Matching Probes based pipeline to a GenBank iden	---	936492(20),50812173(20)	---	0005886 // plasma membrane // inferred from electronic annotation /// 0016020 // membra	---	---	---	Affymetrix Bsubtilis Genome Array	BG13674/yoqO_at	BG13674/yoqO	Affymetrix Proprietary Database	Exemplar sequence	Bacillus subtilis	B. subtilis /GEN=yoqO /DB_XREF=gi:16077068 /DB_XREF=gb:NC_000964 /NOTE=CDS correspondin	936492 // gi|936492|ref|NC_000964.2|NC_000964.2(GI:50812173):2194368-2194744(+) Bacillu	BG13674/yoqO
BG10455/lytD_2_at	0.00859747	1.55254	1.55254	SpeD-456 up vs 3610-456	3213.34	2409.24	2674.76	4156.85	3728.73	4258.36	4457.8	3791.45	3211.53	2637.27	3182.63	2484.3	23-Oct-13	This probe set was annotated using the Matching Probes based pipeline to a GenBank iden	50812173 // ncbi_bacterial // 20 // Negative Strand Matching Probes	936822(20)	0009253 // peptidoglycan catabolic process // inferred from electronic annotation /// 0	0005576 // extracellular region // inferred from electronic annotation /// 0005618 // c	0004040 // amidase activity // inferred from electronic annotation /// 0016787 // hydro	---	---	Affymetrix Bsubtilis Genome Array	BG10455/lytD_2_at	BG10455/lytD_2	Affymetrix Proprietary Database	Exemplar sequence	Bacillus subtilis	B. subtilis /GEN=lytD /DB_XREF=gi:16077068 /DB_XREF=gb:NC_000964 /NOTE=CDS correspondin	936822 // gi|936822|ref|NC_000964.2|NC_000964.2(GI:50812173):3683856-3686498(-) Bacillu	BG10455/lytD_2
BG10239/fliE_at	0.00154709	1.55523	1.55523	SpeD-456 up vs 3610-456	4297.65	3809.28	5433.88	7256.21	6066.59	5929.95	7265.01	6555.33	5214.65	4275.47	5166.47	4585.88	23-Oct-13	This probe set was annotated using the Matching Probes based pipeline to a GenBank iden	---	939470(20),50812173(20)	0001539 // ciliary or flagellar motility // inferred from electronic annotation	0009288 // bacterial-type flagellum // inferred from electronic annotation /// 0009425	0003774 // motor activity // inferred from electronic annotation /// 0005198 // structu	---	---	Affymetrix Bsubtilis Genome Array	BG10239/fliE_at	BG10239/fliE	Affymetrix Proprietary Database	Exemplar sequence	Bacillus subtilis	B. subtilis /GEN=fliE /DB_XREF=gi:16077068 /DB_XREF=gb:NC_000964 /NOTE=CDS correspondin	939470 // gi|939470|ref|NC_000964.2|NC_000964.2(GI:50812173):1691429-1691751(+) Bacillu	BG10239/fliE
BG11917/bofC_at	0.0329431	1.56025	1.56025	SpeD-456 up vs 3610-456	202.963	255.851	126.24	129.926	157.512	279.547	531.761	273.684	159.149	137.558	151.951	206.268	23-Oct-13	This probe set was annotated using the Matching Probes based pipeline to a GenBank iden	50812173 // ncbi_bacterial // 20 // Negative Strand Matching Probes	937526(20)	0030435 // sporulation resulting in formation of a cellular spore // inferred from elec	---	---	---	---	Affymetrix Bsubtilis Genome Array	BG11917/bofC_at	BG11917/bofC	Affymetrix Proprietary Database	Exemplar sequence	Bacillus subtilis	B. subtilis /GEN=bofC /DB_XREF=gi:16077068 /DB_XREF=gb:NC_000964 /NOTE=CDS correspondin	937526 // gi|937526|ref|NC_000964.2|NC_000964.2(GI:50812173):2836135-2836647(-) Bacillu	BG11917/bofC
BG10875/pheT_at	0.00112061	1.56359	1.56359	SpeD-456 up vs 3610-456	1807.02	1812.72	1902.52	2554.61	2620.26	2914.43	2918.61	2498.86	1898.53	1650.34	1609.43	1697.51	23-Oct-13	This probe set was annotated using the Matching Probes based pipeline to a GenBank iden	50812173 // ncbi_bacterial // 20 // Negative Strand Matching Probes	937445(20)	0006412 // translation // inferred from electronic annotation /// 0006432 // phenylalan	0005737 // cytoplasm // inferred from electronic annotation	0000049 // tRNA binding // inferred from electronic annotation /// 0000166 // nucleotid	---	---	Affymetrix Bsubtilis Genome Array	BG10875/pheT_at	BG10875/pheT	Affymetrix Proprietary Database	Exemplar sequence	Bacillus subtilis	B. subtilis /GEN=pheT /DB_XREF=gi:16077068 /DB_XREF=gb:NC_000964 /NOTE=CDS correspondin	937445 // gi|937445|ref|NC_000964.2|NC_000964.2(GI:50812173):2926076-2928490(-) Bacillu	BG10875/pheT
BG11511/yqhK_at	0.00015096	1.5638	1.5638	SpeD-456 up vs 3610-456	2031.97	1912.85	2189.28	2876.51	2548.88	3183.9	2847.81	2932.2	1492	1546.54	1484.28	1788.64	23-Oct-13	This probe set was annotated using the Matching Probes based pipeline to a GenBank iden	50812173 // ncbi_bacterial // 20 // Negative Strand Matching Probes	938549(20)	0006546 // glycine catabolic process // inferred from electronic annotation /// 0019464	---	0003824 // catalytic activity // inferred from electronic annotation /// 0004375 // gly	---	---	Affymetrix Bsubtilis Genome Array	BG11511/yqhK_at	BG11511/yqhK	Affymetrix Proprietary Database	Exemplar sequence	Bacillus subtilis	B. subtilis /GEN=yqhK /DB_XREF=gi:16077068 /DB_XREF=gb:NC_000964 /NOTE=CDS correspondin	938549 // gi|938549|ref|NC_000964.2|NC_000964.2(GI:50812173):2544642-2546108(-) Bacillu	BG11511/yqhK
BG13190/yjgC_2_at	0.0421096	1.56858	1.56858	SpeD-456 up vs 3610-456	239.805	247.203	106.354	182.951	154.992	340.52	574.201	322.807	127.894	111.989	152.839	275.876	23-Oct-13	This probe set was annotated using the Matching Probes based pipeline to a GenBank iden	---	939396(20),50812173(20)	0015942 // formate metabolic process // inferred from electronic annotation /// 0055114	---	0008863 // formate dehydrogenase (NAD+) activity // inferred from electronic annotation	---	---	Affymetrix Bsubtilis Genome Array	BG13190/yjgC_2_at	BG13190/yjgC_2	Affymetrix Proprietary Database	Exemplar sequence	Bacillus subtilis	B. subtilis /GEN=yjgC /DB_XREF=gi:16077068 /DB_XREF=gb:NC_000964 /NOTE=CDS correspondin	939396 // gi|939396|ref|NC_000964.2|NC_000964.2(GI:50812173):1284900-1287859(+) Bacillu	BG13190/yjgC_2
BG13176/yjdD_at	0.00758309	1.57846	1.57846	SpeD-456 up vs 3610-456	338.451	372.167	222.555	246.935	232.528	420.94	623.812	619.331	194.121	199.389	280.258	328.296	23-Oct-13	This probe set was annotated using the Matching Probes based pipeline to a GenBank iden	---	936437(20),50812173(20)	---	---	---	---	---	Affymetrix Bsubtilis Genome Array	BG13176/yjdD_at	BG13176/yjdD	Affymetrix Proprietary Database	Exemplar sequence	Bacillus subtilis	B. subtilis /GEN=yjdD /DB_XREF=gi:16077068 /DB_XREF=gb:NC_000964 /NOTE=CDS correspondin	936437 // gi|936437|ref|NC_000964.2|NC_000964.2(GI:50812173):1272036-1273807(+) Bacillu	BG13176/yjdD
BG13044/yheL_at	0.0181866	1.5801	1.5801	SpeD-456 up vs 3610-456	62.8334	78.7167	160.326	158.734	112.524	82.1705	131.901	118.051	89.974	66.1703	69.5103	65.5733	23-Oct-13	This probe set was annotated using the Matching Probes based pipeline to a GenBank iden	50812173 // ncbi_bacterial // 20 // Negative Strand Matching Probes	936274(20)	0006810 // transport // inferred from electronic annotation /// 0006811 // ion transpor	0005886 // plasma membrane // inferred from electronic annotation /// 0016020 // membra	0015297 // antiporter activity // inferred from electronic annotation	---	---	Affymetrix Bsubtilis Genome Array	BG13044/yheL_at	BG13044/yheL	Affymetrix Proprietary Database	Exemplar sequence	Bacillus subtilis	B. subtilis /GEN=yheL /DB_XREF=gi:16077068 /DB_XREF=gb:NC_000964 /NOTE=CDS correspondin	936274 // gi|936274|ref|NC_000964.2|NC_000964.2(GI:50812173):1042193-1043554(-) Bacillu	BG13044/yheL
BG12393/yvcA_at	0.023046	1.59714	1.59714	SpeD-456 up vs 3610-456	279.314	311.094	1078.55	846.898	659.686	469.396	488.957	497.255	245.16	431.127	417.162	322.388	23-Oct-13	This probe set was annotated using the Matching Probes based pipeline to a GenBank iden	50812173 // ncbi_bacterial // 20 // Negative Strand Matching Probes	936576(20)	---	0005886 // plasma membrane // inferred from electronic annotation /// 0016020 // membra	---	---	---	Affymetrix Bsubtilis Genome Array	BG12393/yvcA_at	BG12393/yvcA	Affymetrix Proprietary Database	Exemplar sequence	Bacillus subtilis	B. subtilis /GEN=yvcA /DB_XREF=gi:16077068 /DB_XREF=gb:NC_000964 /NOTE=CDS correspondin	936576 // gi|936576|ref|NC_000964.2|NC_000964.2(GI:50812173):3580995-3581720(-) Bacillu	BG12393/yvcA
BG11694/yqhA_at	0.0168497	1.59842	1.59842	SpeD-456 up vs 3610-456	166.346	216.498	110.5	133.244	120.54	241.875	371.662	231.583	119.237	100.043	134.995	141.549	23-Oct-13	This probe set was annotated using the Matching Probes based pipeline to a GenBank iden	50812173 // ncbi_bacterial // 20 // Negative Strand Matching Probes	938513(20)	---	---	---	---	---	Affymetrix Bsubtilis Genome Array	BG11694/yqhA_at	BG11694/yqhA	Affymetrix Proprietary Database	Exemplar sequence	Bacillus subtilis	B. subtilis /GEN=yqhA /DB_XREF=gi:16077068 /DB_XREF=gb:NC_000964 /NOTE=CDS correspondin	938513 // gi|938513|ref|NC_000964.2|NC_000964.2(GI:50812173):2562199-2563035(-) Bacillu	BG11694/yqhA
BG13139/yjbJ_at	0.0440603	1.59865	1.59865	SpeD-456 up vs 3610-456	1021.58	1152.25	733.987	1409.55	1199.12	1432.05	2149.32	1550.66	1196.44	768.474	1183.26	992.429	23-Oct-13	This probe set was annotated using the Matching Probes based pipeline to a GenBank iden	50812173 // ncbi_bacterial // 20 // Negative Strand Matching Probes	939382(20)	0000270 // peptidoglycan metabolic process // inferred from electronic annotation	0016020 // membrane // inferred from electronic annotation	0008933 // lytic transglycosylase activity // inferred from electronic annotation /// 0	---	---	Affymetrix Bsubtilis Genome Array	BG13139/yjbJ_at	BG13139/yjbJ	Affymetrix Proprietary Database	Exemplar sequence	Bacillus subtilis	B. subtilis /GEN=yjbJ /DB_XREF=gi:16077068 /DB_XREF=gb:NC_000964 /NOTE=CDS correspondin	939382 // gi|939382|ref|NC_000964.2|NC_000964.2(GI:50812173):1234475-1235020(-) Bacillu	BG13139/yjbJ
BG12801/ydjJ_at	0.0266534	1.60258	1.60258	SpeD-456 up vs 3610-456	142.632	186.887	50.0998	54.1965	50.8701	218.261	341.042	317.753	55.618	53.3026	88.3087	215.584	23-Oct-13	This probe set was annotated using the Matching Probes based pipeline to a GenBank iden	50812173 // ncbi_bacterial // 20 // Negative Strand Matching Probes	936027(20)	---	0005886 // plasma membrane // inferred from electronic annotation /// 0016020 // membra	---	---	---	Affymetrix Bsubtilis Genome Array	BG12801/ydjJ_at	BG12801/ydjJ	Affymetrix Proprietary Database	Exemplar sequence	Bacillus subtilis	B. subtilis /GEN=ydjJ /DB_XREF=gi:16077068 /DB_XREF=gb:NC_000964 /NOTE=CDS correspondin	936027 // gi|936027|ref|NC_000964.2|NC_000964.2(GI:50812173):674380-675405(-) Bacillus	BG12801/ydjJ
BG13165/yjcL_at	7.14E-06	1.60339	1.60339	SpeD-456 up vs 3610-456	266.849	269.538	378.587	410.981	361.944	463.705	440.141	392.682	241.235	232.748	250.45	270.318	23-Oct-13	This probe set was annotated using the Matching Probes based pipeline to a GenBank iden	50812173 // ncbi_bacterial // 20 // Negative Strand Matching Probes	936434(20)	---	0005886 // plasma membrane // inferred from electronic annotation /// 0016020 // membra	---	---	---	Affymetrix Bsubtilis Genome Array	BG13165/yjcL_at	BG13165/yjcL	Affymetrix Proprietary Database	Exemplar sequence	Bacillus subtilis	B. subtilis /GEN=yjcL /DB_XREF=gi:16077068 /DB_XREF=gb:NC_000964 /NOTE=CDS correspondin	936434 // gi|936434|ref|NC_000964.2|NC_000964.2(GI:50812173):1260738-1261928(-) Bacillu	BG13165/yjcL
BG11922/csbX_at	0.030467	1.61119	1.61119	SpeD-456 up vs 3610-456	332.999	498.93	134.942	180.684	170.796	527.008	885.959	580.094	171.171	158.508	247.148	389.767	23-Oct-13	This probe set was annotated using the Matching Probes based pipeline to a GenBank iden	50812173 // ncbi_bacterial // 20 // Negative Strand Matching Probes	937527(20)	---	---	---	---	---	Affymetrix Bsubtilis Genome Array	BG11922/csbX_at	BG11922/csbX	Affymetrix Proprietary Database	Exemplar sequence	Bacillus subtilis	B. subtilis /GEN=csbX /DB_XREF=gi:16077068 /DB_XREF=gb:NC_000964 /NOTE=CDS correspondin	937527 // gi|937527|ref|NC_000964.2|NC_000964.2(GI:50812173):2836695-2838002(-) Bacillu	BG11922/csbX
BG11049/proH_at	0.00891054	1.61238	1.61238	SpeD-456 up vs 3610-456	112.074	117.61	319.62	280.039	295.614	201.612	168.513	246.733	219.056	191.439	142.205	151.715	23-Oct-13	This probe set was annotated using the Matching Probes based pipeline to a GenBank iden	50812173 // ncbi_bacterial // 20 // Negative Strand Matching Probes	940035(20)	0006561 // proline biosynthetic process // inferred from electronic annotation /// 0008	0005737 // cytoplasm // inferred from electronic annotation	0004735 // pyrroline-5-carboxylate reductase activity // inferred from electronic annot	---	---	Affymetrix Bsubtilis Genome Array	BG11049/proH_at	BG11049/proH	Affymetrix Proprietary Database	Exemplar sequence	Bacillus subtilis	B. subtilis /GEN=proH /DB_XREF=gi:16077068 /DB_XREF=gb:NC_000964 /NOTE=CDS correspondin	940035 // gi|940035|ref|NC_000964.2|NC_000964.2(GI:50812173):2016055-2016948(-) Bacillu	BG11049/proH
BG11060/yhxD_at	0.0451173	1.62148	1.62148	SpeD-456 up vs 3610-456	307.567	406.761	132.984	207.593	196.075	499.692	885.348	514.53	179.979	162.316	254.393	426.787	23-Oct-13	This probe set was annotated using the Matching Probes based pipeline to a GenBank iden	50812173 // ncbi_bacterial // 20 // Negative Strand Matching Probes	939776(20)	0008152 // metabolic process // inferred from electronic annotation /// 0055114 // oxid	---	0016491 // oxidoreductase activity // inferred from electronic annotation	---	---	Affymetrix Bsubtilis Genome Array	BG11060/yhxD_at	BG11060/yhxD	Affymetrix Proprietary Database	Exemplar sequence	Bacillus subtilis	B. subtilis /GEN=yhxD /DB_XREF=gi:16077068 /DB_XREF=gb:NC_000964 /NOTE=CDS correspondin	939776 // gi|939776|ref|NC_000964.2|NC_000964.2(GI:50812173):1117038-1117937(-) Bacillu	BG11060/yhxD
BG13524/yocK_at	0.0425122	1.62208	1.62208	SpeD-456 up vs 3610-456	900.662	1330.85	306.121	357.536	316.739	1501.13	2596.86	2046.14	410.592	365.78	625.54	1559.18	23-Oct-13	This probe set was annotated using the Matching Probes based pipeline to a GenBank iden	50812173 // ncbi_bacterial // 20 // Negative Strand Matching Probes	939676(20)	---	---	---	---	---	Affymetrix Bsubtilis Genome Array	BG13524/yocK_at	BG13524/yocK	Affymetrix Proprietary Database	Exemplar sequence	Bacillus subtilis	B. subtilis /GEN=yocK /DB_XREF=gi:16077068 /DB_XREF=gb:NC_000964 /NOTE=CDS correspondin	939676 // gi|939676|ref|NC_000964.2|NC_000964.2(GI:50812173):2096338-2096967(-) Bacillu	BG13524/yocK
BG10455/lytD_1_at	0.00256635	1.64761	1.64761	SpeD-456 up vs 3610-456	2504.74	1943.09	2356.33	3296.69	3045.54	3404.77	3498.82	3488.82	2760.26	1997.71	2394.75	1909.26	23-Oct-13	This probe set was annotated using the Matching Probes based pipeline to a GenBank iden	50812173 // ncbi_bacterial // 20 // Negative Strand Matching Probes	936822(20)	0009253 // peptidoglycan catabolic process // inferred from electronic annotation /// 0	0005576 // extracellular region // inferred from electronic annotation /// 0005618 // c	0004040 // amidase activity // inferred from electronic annotation /// 0016787 // hydro	---	---	Affymetrix Bsubtilis Genome Array	BG10455/lytD_1_at	BG10455/lytD_1	Affymetrix Proprietary Database	Exemplar sequence	Bacillus subtilis	B. subtilis /GEN=lytD /DB_XREF=gi:16077068 /DB_XREF=gb:NC_000964 /NOTE=CDS correspondin	936822 // gi|936822|ref|NC_000964.2|NC_000964.2(GI:50812173):3683856-3686498(-) Bacillu	BG10455/lytD_1
BG14088/yvbV_at	6.22E-05	1.65642	1.65642	SpeD-456 up vs 3610-456	1056.67	1090.43	2739.63	2456.88	2592.83	1840.84	1798.97	1569.58	1321.3	1197.73	1046.81	992.593	23-Oct-13	This probe set was annotated using the Matching Probes based pipeline to a GenBank iden	---	936287(20),50812173(20)	0006810 // transport // inferred from electronic annotation	0005886 // plasma membrane // inferred from electronic annotation /// 0016020 // membra	---	---	---	Affymetrix Bsubtilis Genome Array	BG14088/yvbV_at	BG14088/yvbV	Affymetrix Proprietary Database	Exemplar sequence	Bacillus subtilis	B. subtilis /GEN=yvbV /DB_XREF=gi:16077068 /DB_XREF=gb:NC_000964 /NOTE=CDS correspondin	936287 // gi|936287|ref|NC_000964.2|NC_000964.2(GI:50812173):3487982-3488901(+) Bacillu	BG14088/yvbV
BG10304/bmrR_at	0.00205061	1.66107	1.66107	SpeD-456 up vs 3610-456	184.621	167.934	201.342	193.135	205.895	229.559	379.085	276.16	154.899	142.336	171.531	169.126	23-Oct-13	This probe set was annotated using the Matching Probes based pipeline to a GenBank iden	---	938676(20),50812173(20)	0006351 // transcription, DNA-dependent // inferred from electronic annotation /// 0006	---	0000166 // nucleotide binding // inferred from electronic annotation /// 0003677 // DNA	---	---	Affymetrix Bsubtilis Genome Array	BG10304/bmrR_at	BG10304/bmrR	Affymetrix Proprietary Database	Exemplar sequence	Bacillus subtilis	B. subtilis /GEN=bmrR /DB_XREF=gi:16077068 /DB_XREF=gb:NC_000964 /NOTE=CDS correspondin	938676 // gi|938676|ref|NC_000964.2|NC_000964.2(GI:50812173):2495088-2495926(+) Bacillu	BG10304/bmrR
BG12709/ybcH_at	0.00125944	1.66295	1.66295	SpeD-456 up vs 3610-456	32.0262	36.3535	38.8897	37.4773	40.1613	62.3544	69.9536	44.6499	33.7297	35.6117	38.7038	36.3754	23-Oct-13	This probe set was annotated using the Matching Probes based pipeline to a GenBank iden	---	938573(20),50812173(20)	---	---	---	---	---	Affymetrix Bsubtilis Genome Array	BG12709/ybcH_at	BG12709/ybcH	Affymetrix Proprietary Database	Exemplar sequence	Bacillus subtilis	B. subtilis /GEN=ybcH /DB_XREF=gi:16077068 /DB_XREF=gb:NC_000964 /NOTE=CDS correspondin	938573 // gi|938573|ref|NC_000964.2|NC_000964.2(GI:50812173):210209-210501(+) Bacillus	BG12709/ybcH
BG10007/yycB_at	0.00745427	1.66355	1.66355	SpeD-456 up vs 3610-456	492.598	473.666	793.792	1098.06	889.645	720.444	988.269	704.441	346.778	522.709	534.247	466.927	23-Oct-13	This probe set was annotated using the Matching Probes based pipeline to a GenBank iden	---	937777(20),50812173(20)	0006810 // transport // inferred from electronic annotation /// 0055085 // transmembran	0005886 // plasma membrane // inferred from electronic annotation /// 0016020 // membra	---	---	---	Affymetrix Bsubtilis Genome Array	BG10007/yycB_at	BG10007/yycB	Affymetrix Proprietary Database	Exemplar sequence	Bacillus subtilis	B. subtilis /GEN=yycB /DB_XREF=gi:16077068 /DB_XREF=gb:NC_000964 /NOTE=CDS correspondin	937777 // gi|937777|ref|NC_000964.2|NC_000964.2(GI:50812173):4158813-4160023(+) Bacillu	BG10007/yycB
BG11695/yqhB_at	0.0208281	1.67226	1.67226	SpeD-456 up vs 3610-456	105.094	139.982	47.4106	53.8231	61.1936	171.339	300.265	158.15	66.1925	53.5949	77.1717	118.268	23-Oct-13	This probe set was annotated using the Matching Probes based pipeline to a GenBank iden	---	938492(20),50812173(20)	0055114 // oxidation-reduction process // inferred from electronic annotation	0005886 // plasma membrane // inferred from electronic annotation /// 0016020 // membra	0003824 // catalytic activity // inferred from electronic annotation /// 0016614 // oxi	---	---	Affymetrix Bsubtilis Genome Array	BG11695/yqhB_at	BG11695/yqhB	Affymetrix Proprietary Database	Exemplar sequence	Bacillus subtilis	B. subtilis /GEN=yqhB /DB_XREF=gi:16077068 /DB_XREF=gb:NC_000964 /NOTE=CDS correspondin	938492 // gi|938492|ref|NC_000964.2|NC_000964.2(GI:50812173):2560817-2562147(+) Bacillu	BG11695/yqhB
BG14160/yvzD_at	0.00804633	1.67521	1.67521	SpeD-456 up vs 3610-456	577.612	609.989	491.602	648.328	651.288	769.24	1277.6	967.019	546.249	599.178	796.137	573.756	23-Oct-13	This probe set was annotated using the Matching Probes based pipeline to a GenBank iden	50812173 // ncbi_bacterial // 20 // Negative Strand Matching Probes	936672(20)	---	---	---	---	---	Affymetrix Bsubtilis Genome Array	BG14160/yvzD_at	BG14160/yvzD	Affymetrix Proprietary Database	Exemplar sequence	Bacillus subtilis	B. subtilis /GEN=yvzD /DB_XREF=gi:16077068 /DB_XREF=gb:NC_000964 /NOTE=CDS correspondin	936672 // gi|936672|ref|NC_000964.2|NC_000964.2(GI:50812173):3620648-3620986(-) Bacillu	BG14160/yvzD
BG11591/yhcM_at	0.023565	1.68242	1.68242	SpeD-456 up vs 3610-456	142.065	173.981	58.0013	78.5632	66.3041	200.27	381.047	285.912	70.4771	56.8218	93.4905	185.368	23-Oct-13	This probe set was annotated using the Matching Probes based pipeline to a GenBank iden	50812173 // ncbi_bacterial // 20 // Negative Strand Matching Probes	939279(20)	---	---	---	---	---	Affymetrix Bsubtilis Genome Array	BG11591/yhcM_at	BG11591/yhcM	Affymetrix Proprietary Database	Exemplar sequence	Bacillus subtilis	B. subtilis /GEN=yhcM /DB_XREF=gi:16077068 /DB_XREF=gb:NC_000964 /NOTE=CDS correspondin	939279 // gi|939279|ref|NC_000964.2|NC_000964.2(GI:50812173):987753-988208(-) Bacillus	BG11591/yhcM
BG10455/lytD_at	0.00105624	1.68898	1.68898	SpeD-456 up vs 3610-456	1576.25	1408.8	1627.68	2479.86	2208.8	2373.29	2695.14	2441.16	1907.25	1547.71	1730.2	1459.43	23-Oct-13	This probe set was annotated using the Matching Probes based pipeline to a GenBank iden	50812173 // ncbi_bacterial // 20 // Negative Strand Matching Probes	936822(20)	0009253 // peptidoglycan catabolic process // inferred from electronic annotation /// 0	0005576 // extracellular region // inferred from electronic annotation /// 0005618 // c	0004040 // amidase activity // inferred from electronic annotation /// 0016787 // hydro	---	---	Affymetrix Bsubtilis Genome Array	BG10455/lytD_at	BG10455/lytD	Affymetrix Proprietary Database	Exemplar sequence	Bacillus subtilis	B. subtilis /GEN=lytD /DB_XREF=gi:16077068 /DB_XREF=gb:NC_000964 /NOTE=CDS correspondin	936822 // gi|936822|ref|NC_000964.2|NC_000964.2(GI:50812173):3683856-3686498(-) Bacillu	BG10455/lytD
BG14091/yvbY_at	0.0347112	1.69812	1.69812	SpeD-456 up vs 3610-456	476.649	375.804	175.008	176.774	173.6	508.148	973.004	498.75	231.724	237.234	339.69	281.141	23-Oct-13	This probe set was annotated using the Matching Probes based pipeline to a GenBank iden	50812173 // ncbi_bacterial // 20 // Negative Strand Matching Probes	937742(20)	0006089 // lactate metabolic process // inferred from electronic annotation	---	---	---	---	Affymetrix Bsubtilis Genome Array	BG14091/yvbY_at	BG14091/yvbY	Affymetrix Proprietary Database	Exemplar sequence	Bacillus subtilis	B. subtilis /GEN=yvbY /DB_XREF=gi:16077068 /DB_XREF=gb:NC_000964 /NOTE=CDS correspondin	937742 // gi|937742|ref|NC_000964.2|NC_000964.2(GI:50812173):3491828-3492550(-) Bacillu	BG14091/yvbY
BG13967/yuiB_at	0.0307974	1.70675	1.70675	SpeD-456 up vs 3610-456	2488.1	2301.2	2555.26	2059.85	2513.38	3518.87	5184.36	2488.48	1587.74	1618.51	2311.86	1594.78	23-Oct-13	This probe set was annotated using the Matching Probes based pipeline to a GenBank iden	50812173 // ncbi_bacterial // 20 // Negative Strand Matching Probes	938035(20)	---	0005886 // plasma membrane // inferred from electronic annotation /// 0016020 // membra	---	---	---	Affymetrix Bsubtilis Genome Array	BG13967/yuiB_at	BG13967/yuiB	Affymetrix Proprietary Database	Exemplar sequence	Bacillus subtilis	B. subtilis /GEN=yuiB /DB_XREF=gi:16077068 /DB_XREF=gb:NC_000964 /NOTE=CDS correspondin	938035 // gi|938035|ref|NC_000964.2|NC_000964.2(GI:50812173):3298369-3298689(-) Bacillu	BG13967/yuiB
ig/2559766-2559354_rc_at	0.0453764	1.71551	1.71551	SpeD-456 up vs 3610-456	76.1411	103.811	28.8167	25.8312	31.0167	118.585	253.482	121.971	32.0186	28.7452	51.0644	91.8736	23-Oct-13	This probe set was annotated using the Design Representative Id based pipeline to a Aff	50812173 // ncbi_bacterial // 20 // Negative Strand Matching Probes	ig/2559766-2559354_rc	---	---	---	---	---	Affymetrix Bsubtilis Genome Array	ig/2559766-2559354_rc_at	ig/2559766-2559354_rc	Affymetrix Proprietary Database	Exemplar sequence	Bacillus subtilis	B. subtilis /DB_XREF=gi:16077068 /DB_XREF=gb:NC_000964 /NOTE=Intergenic region correspo	ig/2559766-2559354_rc // --- // --- // --- // ---	ig/2559766-2559354_rc
BG12583/dnaE_3_at	6.85E-06	1.71574	1.71574	SpeD-456 up vs 3610-456	1110.59	1044.95	1594.69	1627.21	1488.37	2075.73	1737.54	1966.99	1168.58	1165.85	1215.99	1210.34	23-Oct-13	This probe set was annotated using the Matching Probes based pipeline to a GenBank iden	50812173 // ncbi_bacterial // 20 // Negative Strand Matching Probes	936593(20)	0006260 // DNA replication // inferred from electronic annotation	0005737 // cytoplasm // inferred from electronic annotation	0003676 // nucleic acid binding // inferred from electronic annotation /// 0003677 // D	---	---	Affymetrix Bsubtilis Genome Array	BG12583/dnaE_3_at	BG12583/dnaE_3	Affymetrix Proprietary Database	Exemplar sequence	Bacillus subtilis	B. subtilis /GEN=dnaE /DB_XREF=gi:16077068 /DB_XREF=gb:NC_000964 /NOTE=CDS correspondin	936593 // gi|936593|ref|NC_000964.2|NC_000964.2(GI:50812173):2990308-2993655(-) Bacillu	BG12583/dnaE_3
BG13598/yomK_at	0.00204535	1.72538	1.72538	SpeD-456 up vs 3610-456	537.172	424.388	517.348	496.07	617.802	716.654	1039.9	894.198	601.533	478.033	587.633	569.117	23-Oct-13	This probe set was annotated using the Matching Probes based pipeline to a GenBank iden	---	939137(20),50812173(20)	---	0005886 // plasma membrane // inferred from electronic annotation /// 0016020 // membra	---	---	---	Affymetrix Bsubtilis Genome Array	BG13598/yomK_at	BG13598/yomK	Affymetrix Proprietary Database	Exemplar sequence	Bacillus subtilis	B. subtilis /GEN=yomK /DB_XREF=gi:16077068 /DB_XREF=gb:NC_000964 /NOTE=CDS correspondin	939137 // gi|939137|ref|NC_000964.2|NC_000964.2(GI:50812173):2247084-2247532(+) Bacillu	BG13598/yomK
BG11215/mtlA_at	0.0140226	1.75304	1.75304	SpeD-456 up vs 3610-456	944.224	1257.87	376.65	362.523	343.487	1427.51	2219.49	1979.32	366.296	343.485	635.076	980.071	23-Oct-13	This probe set was annotated using the Matching Probes based pipeline to a GenBank iden	---	938263(20),50812173(20)	---	---	---	---	---	Affymetrix Bsubtilis Genome Array	BG11215/mtlA_at	BG11215/mtlA	Affymetrix Proprietary Database	Exemplar sequence	Bacillus subtilis	B. subtilis /GEN=mtlA /DB_XREF=gi:16077068 /DB_XREF=gb:NC_000964 /NOTE=CDS correspondin	938263 // gi|938263|ref|NC_000964.2|NC_000964.2(GI:50812173):449291-451125(+) Bacillus	BG11215/mtlA
BG13535/yodF_at	8.09E-05	1.75791	1.75791	SpeD-456 up vs 3610-456	2631.51	2752.39	4917.42	5359.08	5012.06	4344.88	5016.16	4114.38	2506.3	2274.24	2859.94	2279.03	23-Oct-13	This probe set was annotated using the Matching Probes based pipeline to a GenBank iden	---	940028(20),50812173(20)	0006810 // transport // inferred from electronic annotation /// 0055085 // transmembran	0005886 // plasma membrane // inferred from electronic annotation /// 0016020 // membra	0005215 // transporter activity // inferred from electronic annotation	---	---	Affymetrix Bsubtilis Genome Array	BG13535/yodF_at	BG13535/yodF	Affymetrix Proprietary Database	Exemplar sequence	Bacillus subtilis	B. subtilis /GEN=yodF /DB_XREF=gi:16077068 /DB_XREF=gb:NC_000964 /NOTE=CDS correspondin	940028 // gi|940028|ref|NC_000964.2|NC_000964.2(GI:50812173):2129575-2131067(+) Bacillu	BG13535/yodF
BG12606/hisZ_at	0.00753216	1.78244	1.78244	SpeD-456 up vs 3610-456	677.092	577.035	754.321	939.237	747.924	976.687	1387.05	737.638	847.279	850.549	806.734	451.642	23-Oct-13	This probe set was annotated using the Matching Probes based pipeline to a GenBank iden	50812173 // ncbi_bacterial // 20 // Negative Strand Matching Probes	936602(20)	0000105 // histidine biosynthetic process // inferred from electronic annotation /// 00	0005737 // cytoplasm // inferred from electronic annotation	0004812 // aminoacyl-tRNA ligase activity // inferred from electronic annotation	---	---	Affymetrix Bsubtilis Genome Array	BG12606/hisZ_at	BG12606/hisZ	Affymetrix Proprietary Database	Exemplar sequence	Bacillus subtilis	B. subtilis /GEN=hisZ /DB_XREF=gi:16077068 /DB_XREF=gb:NC_000964 /NOTE=CDS correspondin	936602 // gi|936602|ref|NC_000964.2|NC_000964.2(GI:50812173):3587215-3588390(-) Bacillu	BG12606/hisZ
BG12289/yrdR_at	0.000242613	1.81238	1.81238	SpeD-456 up vs 3610-456	31.9383	29.3823	44.1536	42.1062	41.639	47.3301	65.4956	46.2509	30.3527	30.6648	27.7111	25.664	23-Oct-13	This probe set was annotated using the Matching Probes based pipeline to a GenBank iden	50812173 // ncbi_bacterial // 20 // Negative Strand Matching Probes	937629(20)	0006810 // transport // inferred from electronic annotation	0005886 // plasma membrane // inferred from electronic annotation /// 0016020 // membra	---	---	---	Affymetrix Bsubtilis Genome Array	BG12289/yrdR_at	BG12289/yrdR	Affymetrix Proprietary Database	Exemplar sequence	Bacillus subtilis	B. subtilis /GEN=yrdR /DB_XREF=gi:16077068 /DB_XREF=gb:NC_000964 /NOTE=CDS correspondin	937629 // gi|937629|ref|NC_000964.2|NC_000964.2(GI:50812173):2719913-2720878(-) Bacillu	BG12289/yrdR
BG13516/yocC_at	0.0175675	1.82198	1.82198	SpeD-456 up vs 3610-456	172.967	170.567	806.486	860.301	826.113	224.403	319.586	472.602	393.269	364.47	219.995	189.942	23-Oct-13	This probe set was annotated using the Matching Probes based pipeline to a GenBank iden	---	939666(20),50812173(20)	---	---	---	---	---	Affymetrix Bsubtilis Genome Array	BG13516/yocC_at	BG13516/yocC	Affymetrix Proprietary Database	Exemplar sequence	Bacillus subtilis	B. subtilis /GEN=yocC /DB_XREF=gi:16077068 /DB_XREF=gb:NC_000964 /NOTE=CDS correspondin	939666 // gi|939666|ref|NC_000964.2|NC_000964.2(GI:50812173):2086906-2087405(+) Bacillu	BG13516/yocC
BG12337/ysnF_at	0.0325657	1.83001	1.83001	SpeD-456 up vs 3610-456	383.745	532.958	129.208	182.439	180.685	600.9	1477.02	681.718	244.268	222.508	302.626	482.72	23-Oct-13	This probe set was annotated using the Matching Probes based pipeline to a GenBank iden	---	936228(20),50812173(20)	---	---	---	---	---	Affymetrix Bsubtilis Genome Array	BG12337/ysnF_at	BG12337/ysnF	Affymetrix Proprietary Database	Exemplar sequence	Bacillus subtilis	B. subtilis /GEN=ysnF /DB_XREF=gi:16077068 /DB_XREF=gb:NC_000964 /NOTE=CDS correspondin	936228 // gi|936228|ref|NC_000964.2|NC_000964.2(GI:50812173):2897994-2898856(+) Bacillu	BG12337/ysnF
BG10840/pel_at	0.0142966	1.84119	1.84119	SpeD-456 up vs 3610-456	602.182	632.384	1528.96	1314.6	1069.8	1798	976.087	1131.12	525.288	718.388	871.397	835.184	23-Oct-13	This probe set was annotated using the Matching Probes based pipeline to a GenBank iden	---	936113(20),50812173(20)	0045490 // pectin catabolic process // inferred from electronic annotation	0005576 // extracellular region // inferred from electronic annotation	0016829 // lyase activity // inferred from electronic annotation /// 0030570 // pectate	---	---	Affymetrix Bsubtilis Genome Array	BG10840/pel_at	BG10840/pel	Affymetrix Proprietary Database	Exemplar sequence	Bacillus subtilis	B. subtilis /GEN=pel /DB_XREF=gi:16077068 /DB_XREF=gb:NC_000964 /NOTE=CDS corresponding	936113 // gi|936113|ref|NC_000964.2|NC_000964.2(GI:50812173):827329-828593(+) Bacillus	BG10840/pel
BG19021/ykzA_at	0.0312145	1.85407	1.85407	SpeD-456 up vs 3610-456	1384.16	1834.1	287.872	560.692	491.21	2380.86	4224.16	3143.69	524.803	475.277	847.539	1954.02	23-Oct-13	This probe set was annotated using the Matching Probes based pipeline to a GenBank iden	---	936734(20),50812173(20)	0006950 // response to stress // inferred from electronic annotation	---	---	---	---	Affymetrix Bsubtilis Genome Array	BG19021/ykzA_at	BG19021/ykzA	Affymetrix Proprietary Database	Exemplar sequence	Bacillus subtilis	B. subtilis /GEN=ykzA /DB_XREF=gi:16077068 /DB_XREF=gb:NC_000964 /NOTE=CDS correspondin	936734 // gi|936734|ref|NC_000964.2|NC_000964.2(GI:50812173):1381325-1381737(+) Bacillu	BG19021/ykzA
ig/2129621-2129237_at	0.000231878	1.87117	1.87117	SpeD-456 up vs 3610-456	1174.39	1186.24	2812.96	2545.25	2824.43	2177.26	2535.77	2040.77	1356.45	959.994	1388.14	1234.49	23-Oct-13	This probe set was annotated using the Matching Probes based pipeline to a GenBank iden	---	50812173(20)	---	---	---	---	---	Affymetrix Bsubtilis Genome Array	ig/2129621-2129237_at	ig/2129621-2129237	Affymetrix Proprietary Database	Exemplar sequence	Bacillus subtilis	B. subtilis /DB_XREF=gi:16077068 /DB_XREF=gb:NC_000964 /NOTE=Intergenic region correspo	50812173 // gi|50812173|ref|NC_000964.2| Bacillus subtilis subsp. subtilis str. 168, co	ig/2129621-2129237
BG12529/ywsA_at	0.000242438	1.90249	1.90249	SpeD-456 up vs 3610-456	212.918	271.397	163.286	130.948	124.364	387.791	458.32	473.285	125.844	152.17	148.563	211.4	23-Oct-13	This probe set was annotated using the Matching Probes based pipeline to a GenBank iden	---	936847(20),50812173(20)	---	---	---	---	---	Affymetrix Bsubtilis Genome Array	BG12529/ywsA_at	BG12529/ywsA	Affymetrix Proprietary Database	Exemplar sequence	Bacillus subtilis	B. subtilis /GEN=ywsA /DB_XREF=gi:16077068 /DB_XREF=gb:NC_000964 /NOTE=CDS correspondin	936847 // gi|936847|ref|NC_000964.2|NC_000964.2(GI:50812173):3706862-3707160(+) Bacillu	BG12529/ywsA
BG10862/tlpB_at	0.000189473	1.90841	1.90841	SpeD-456 up vs 3610-456	1002.94	857.582	1136.26	1455.18	1471.74	1804.53	1786.8	1639.63	1344.89	1030.77	984.161	884.345	23-Oct-13	This probe set was annotated using the Matching Probes based pipeline to a GenBank iden	50812173 // ncbi_bacterial // 20 // Negative Strand Matching Probes	937152(20)	0006935 // chemotaxis // inferred from electronic annotation /// 0007165 // signal tran	0005886 // plasma membrane // inferred from electronic annotation /// 0016020 // membra	0004871 // signal transducer activity // inferred from electronic annotation /// 000488	---	---	Affymetrix Bsubtilis Genome Array	BG10862/tlpB_at	BG10862/tlpB	Affymetrix Proprietary Database	Exemplar sequence	Bacillus subtilis	B. subtilis /GEN=tlpB /DB_XREF=gi:16077068 /DB_XREF=gb:NC_000964 /NOTE=CDS correspondin	937152 // gi|937152|ref|NC_000964.2|NC_000964.2(GI:50812173):3203106-3205094(-) Bacillu	BG10862/tlpB
BG12144/ydeQ_at	0.00595312	1.91806	1.91806	SpeD-456 up vs 3610-456	1604.68	1305.16	2129.17	2834.79	2094.52	2016.96	3361.76	2394.57	1074.48	1374.39	1697.17	1098.64	23-Oct-13	This probe set was annotated using the Matching Probes based pipeline to a GenBank iden	---	939902(20),50812173(20)	0055114 // oxidation-reduction process // inferred from electronic annotation	---	0016491 // oxidoreductase activity // inferred from electronic annotation	---	---	Affymetrix Bsubtilis Genome Array	BG12144/ydeQ_at	BG12144/ydeQ	Affymetrix Proprietary Database	Exemplar sequence	Bacillus subtilis	B. subtilis /GEN=ydeQ /DB_XREF=gi:16077068 /DB_XREF=gb:NC_000964 /NOTE=CDS correspondin	939902 // gi|939902|ref|NC_000964.2|NC_000964.2(GI:50812173):575752-576347(+) Bacillus	BG12144/ydeQ
BG11216/mtlD_at	0.00303536	1.94173	1.94173	SpeD-456 up vs 3610-456	588.838	641.858	322.899	298.294	366.172	792.216	1354.5	1163.35	267.685	220.942	311.395	451.163	23-Oct-13	This probe set was annotated using the Matching Probes based pipeline to a GenBank iden	---	939968(20),50812173(20)	---	---	---	---	---	Affymetrix Bsubtilis Genome Array	BG11216/mtlD_at	BG11216/mtlD	Affymetrix Proprietary Database	Exemplar sequence	Bacillus subtilis	B. subtilis /GEN=mtlD /DB_XREF=gi:16077068 /DB_XREF=gb:NC_000964 /NOTE=CDS correspondin	939968 // gi|939968|ref|NC_000964.2|NC_000964.2(GI:50812173):451176-452278(+) Bacillus	BG11216/mtlD
BG13529/yocS_at	0.0104938	1.95376	1.95376	SpeD-456 up vs 3610-456	666.466	518.239	817.095	1093.72	929.828	1065.48	1535.06	752.529	390.594	431.328	633.459	477.826	23-Oct-13	This probe set was annotated using the Matching Probes based pipeline to a GenBank iden	---	939452(20),50812173(20)	0006810 // transport // inferred from electronic annotation /// 0006811 // ion transpor	0005886 // plasma membrane // inferred from electronic annotation /// 0016020 // membra	0008508 // bile acid:sodium symporter activity // inferred from electronic annotation /	---	---	Affymetrix Bsubtilis Genome Array	BG13529/yocS_at	BG13529/yocS	Affymetrix Proprietary Database	Exemplar sequence	Bacillus subtilis	B. subtilis /GEN=yocS /DB_XREF=gi:16077068 /DB_XREF=gb:NC_000964 /NOTE=CDS correspondin	939452 // gi|939452|ref|NC_000964.2|NC_000964.2(GI:50812173):2105701-2106668(+) Bacillu	BG13529/yocS
ig/2898467-2897846_at	0.0286023	2.00425	2.00425	SpeD-456 up vs 3610-456	691.878	912.121	157.863	354.335	261.078	1277.55	2589.94	1600.83	347.94	311.965	512.098	1042.5	23-Oct-13	This probe set was annotated using the Matching Probes based pipeline to a GenBank iden	---	936228(16),50812173(20)	---	---	---	---	---	Affymetrix Bsubtilis Genome Array	ig/2898467-2897846_at	ig/2898467-2897846	Affymetrix Proprietary Database	Exemplar sequence	Bacillus subtilis	B. subtilis /DB_XREF=gi:16077068 /DB_XREF=gb:NC_000964 /NOTE=Intergenic region correspo	936228 // gi|936228|ref|NC_000964.2|NC_000964.2(GI:50812173):2897994-2898856(+) Bacillu	ig/2898467-2897846
BG10006/yycC_at	0.00136828	2.08009	2.08009	SpeD-456 up vs 3610-456	317.786	302.51	536.65	846.574	567.614	684.242	681.877	609.064	233.762	347.298	390.382	328.442	23-Oct-13	This probe set was annotated using the Matching Probes based pipeline to a GenBank iden	---	937823(20),50812173(20)	---	---	---	---	---	Affymetrix Bsubtilis Genome Array	BG10006/yycC_at	BG10006/yycC	Affymetrix Proprietary Database	Exemplar sequence	Bacillus subtilis	B. subtilis /GEN=yycC /DB_XREF=gi:16077068 /DB_XREF=gb:NC_000964 /NOTE=CDS correspondin	937823 // gi|937823|ref|NC_000964.2|NC_000964.2(GI:50812173):4158600-4158742(+) Bacillu	BG10006/yycC
ig/3666269-3665567_at	3.95E-05	2.34944	2.34944	SpeD-456 up vs 3610-456	69.3161	79.5725	32.6898	31.2632	35.3579	166.262	186.911	133.96	32.1168	36.8664	38.7757	58.1985	23-Oct-13	This probe set was annotated using the Matching Probes based pipeline to a GenBank iden	---	50812173(20)	---	---	---	---	---	Affymetrix Bsubtilis Genome Array	ig/3666269-3665567_at	ig/3666269-3665567	Affymetrix Proprietary Database	Exemplar sequence	Bacillus subtilis	B. subtilis /DB_XREF=gi:16077068 /DB_XREF=gb:NC_000964 /NOTE=Intergenic region correspo	50812173 // gi|50812173|ref|NC_000964.2| Bacillus subtilis subsp. subtilis str. 168, co	ig/3666269-3665567
BG12311/ysbA_at	0.00260913	3.47588	3.47588	SpeD-456 up vs 3610-456	139.178	142.705	107.671	163.18	128.825	257.277	849.26	553.636	66.6945	82.3477	121.737	145.031	23-Oct-13	This probe set was annotated using the Matching Probes based pipeline to a GenBank iden	50812173 // ncbi_bacterial // 20 // Negative Strand Matching Probes	937417(20)	0012501 // programmed cell death // inferred from electronic annotation /// 0019835 //	0005886 // plasma membrane // inferred from electronic annotation /// 0016020 // membra	---	---	---	Affymetrix Bsubtilis Genome Array	BG12311/ysbA_at	BG12311/ysbA	Affymetrix Proprietary Database	Exemplar sequence	Bacillus subtilis	B. subtilis /GEN=ysbA /DB_XREF=gi:16077068 /DB_XREF=gb:NC_000964 /NOTE=CDS correspondin	937417 // gi|937417|ref|NC_000964.2|NC_000964.2(GI:50812173):2954250-2954690(-) Bacillu	BG12311/ysbA
